# Supplementary material for: Transcriptomic signatures in trophectoderm and inner cell mass of human blastocysts classified according to developmental potential, maternal age and morphology
Source: PLoS One. 2022 Dec 1;17(12):e0278663. doi: 10.1371/journal.pone.0278663 (PMC9715016; doi:10.1371/journal.pone.0278663)
Supplement: S1 Table — (XLSX) [file pone.0278663.s002.xlsx]

## Sheet: TableS1 FRKM of all gene
Supplementary Table S1. FPKM of all genes.
geneCount	H1_ICM	H2_ICM	H3_ICM	H4_ICM	H5_ICM	H1_TE	H2_TE	H3_TE	H4_TE	H5_TE	L1_ICM	L2_ICM	L3_ICM	L4_ICM	L1_TE	L2_TE	L3_TE	L4_TE	M1_ICM	M2_ICM	M3_ICM	M4_ICM	M1_TE	M2_TE	M3_TE	M4_TE
A1BG	0.97	0	0	0.51	0.61	0	0.23	0.02	0	0	0	0.48	0.02	1.85	0.36	0	0.45	0	0	0.49	0.03	0.71	0	0	0	0.49
A1BG-AS1	2	0	0	0	0	0	0.56	0	0	0.91	0.64	0	0.22	0	0	0	0	0.03	0	0	1.63	0	0	0	0	0
A1CF	0.01	0.02	0	0	0	0	0	0.04	0	0.01	0	0.14	0	0	0	0	0.04	0	0	0	0	0.58	0	0	0	0
A2M	0	0	0.01	0	0	0	0	0.24	0.02	0	0	0	0	0	0	0	0	0	0.04	0	0	0.11	0	0	0	0
A2M-AS1	0	0	0	0	0	0	0	0	0	0	0	0	0	0.02	0	0	0	0	0	0	0	0.28	0	0	0	0
A2ML1	0.42	0	0	0	0	0.06	0	0	0.02	0	0	0	0.14	0	0.03	0.09	0.6	0.05	0	0	0	0.45	0	0.01	0	0.33
A2MP1	0.68	0	0	0	0	0	0	0	0	0	0	0	0	0	0	0	0	0	0	0	0	0.12	0	0	0	0
A3GALT2	0	0	0	0	0	0	0	0	0	0	0	0	0	0	0	0	0	0	0	0	0	0	0	0	0	0
A4GALT	43.72	12.37	41.28	37.86	46.87	56.13	44.03	66.13	26.56	75.49	4.93	77.77	25.2	24.27	22.38	35.8	18.03	11.62	22.56	6.56	18.47	18.92	36.41	39.73	63.44	46.51
A4GNT	0	0	0	0	0	0	0	0	0	0	0.02	0	0	0	0	0	0	0	0	0	0	0.16	0	0	0	0
AA06	0	0	0	0	0	0	0	0	0	0	0	0	0	0	0	0	0	0	0	0	0	0	0	0	0	0
AAAS	69.78	43.3	30.57	77.15	39.49	23.08	24.34	37.72	64.37	52.29	6.96	31.66	66.96	10.36	11.02	33.14	28.17	5.99	40.25	46.15	49.38	24.31	36.3	42.11	41.26	22.24
AACS	6.36	1.1	1.9	1.65	0	4.8	0.87	0	0.59	1	1.94	0.64	10.15	0.48	0.55	4.55	1.84	3.63	0.65	2.53	2.43	2.96	5.56	4.62	5.37	0.86
AACSP1	0.19	0.09	0.04	0	0	0	0	0	0	0	0	0	0.1	0	0	0	0	0	0	0	0	0.03	0	0	0	0
AADAC	0	0	0	0	2.17	0	0	0.05	0	0	0	0	6.03	0	0.67	0	0	0	0	0	0	0	0	0	0	0.09
AADACL2	1.38	0	0	0	0	0.02	1.43	0	0.24	0	0	0	0	0	1.31	0.88	0.77	0	0	0	0	0.01	0	0	0	0
AADACL2-AS1	3.33	0	0	1.37	0	9.76	5.09	6.6	1.6	4.9	0	2.29	0	1.36	12.74	0	5.76	0.08	0	0	4.1	0.11	4.51	0	1.11	10.61
AADACL3	0	0	0.57	0.59	0	0.39	0	0.38	0.8	0.01	0	0	0	0.17	0	1.84	0.03	0	0	0	0	0.04	0	0	0	0
AADACL4	0	0	0	0	0	0	0	0	0	0	0	0	0	0	0	0	0	0	0	0	0	0.23	0	0	0	0
AADACP1	0	0	0	0	0	0	0	0	0	0	0	0	0	0	0	0	0	0	0	0	0	0	0	0	0	0
AADAT	0	0	0	4.64	7.07	0	0	5.31	2.75	5.11	5.31	0.4	16.48	2.77	7.98	0	1.92	0	1.36	1.73	0	3.78	0	0	1.14	0.8
AAGAB	18.46	35.95	26.47	30.92	36.21	26.66	15.61	18.41	26.38	25.67	46.67	40.38	37.3	42.46	15.17	45.9	27.57	15.09	27.99	8.58	24.7	24.8	17.85	7.22	26.07	15.38
AAK1	5.32	1.88	5.02	2.55	0.31	17.83	39.04	4.41	4.28	8.5	11.74	5.72	1.56	4.53	50.63	13.62	15.74	15.61	2.36	7.01	0.45	6.26	33.68	8.39	6.84	14.1
AAMDC	44.54	64.76	120.07	49.65	112.63	17.5	7.99	34.07	39.4	85.03	6.69	20.37	6.12	57.85	1.86	18.52	15.9	18.96	32.13	38.76	25.37	56.7	0	11.84	18.96	15.45
AAMP	69.27	105.27	133.91	112.23	51.72	72.55	61.8	94.06	135.18	94.4	82.82	171.1	86.65	109.07	100.87	75.31	97.7	58.82	97.86	130.48	70.18	56.87	55.98	99.9	109.7	63.68
AANAT	0	0	0	0.13	0	0	0	0	0	0	0	0	0	1.4	0	0	0	0.36	0	0	0	1.39	0	0	0	0
AAR2	0	16.82	35.49	23.11	13.51	8.77	15.75	28.8	24.34	15.39	13.88	26.53	24.87	28.22	9.17	16.15	14.23	12.38	21.93	21.93	20.3	6.74	20.08	7.17	37.26	9.36
AARD	0.04	0.45	0	0.02	0	0.99	0	2.17	0.31	0.58	0	0	2.92	0.02	1.84	1.12	0	0.05	0	0	0	0.44	0	0	0	0
AARS1	8.89	27.13	33.47	42.82	23.1	17.54	6.99	16.35	49.99	26.56	38.63	52.37	33.72	12.03	8.31	47.32	53.15	16.46	39.35	63.17	70.91	40.69	35.99	18.36	44.73	25.24
AARS2	4.25	2.33	12.16	11.44	10.27	3.08	10.55	0.1	1.54	3.46	1.28	0	1.2	6.5	3.55	1.74	2.54	4.21	3.32	0.64	3.13	3.42	5.98	2.68	4.81	4.13
AARSD1	48.13	55.28	32.24	68.43	23.02	68.92	41.38	27.23	72.57	68.59	41.36	0.02	52.09	36.51	17.09	0.07	53.07	30.45	85.04	71.11	38.01	48.78	36.59	65.78	57.3	25.12
AASDH	16	7.79	12.46	15.09	4.78	3.16	15.1	7.02	5.1	7.06	4.69	5.9	16.15	5.78	13.27	10.57	6.1	5.91	9.77	7.45	22.16	6.96	6.47	1.2	3.37	8.97
AASDHPPT	52.38	31.35	26.17	39.2	39.74	38.06	23.58	45.8	36.44	37.79	48.92	45.86	15.56	25.13	20.28	33.18	40.88	64.52	58.94	61.21	19.77	30.52	64.27	37.18	39.8	41.29
AASS	10.17	6.07	1.72	4.23	1.07	3.16	29.71	2.28	2.2	4.41	3.03	0	5.05	2.34	25.01	3.64	8.63	9.89	12.42	0.21	0.01	3.88	5.94	1.75	0.06	9.06
AATBC	0.11	0	0.17	0.02	0	0	0	0	0	0	0	0	0	0.05	0	0	0	0	0	0	0	0.55	0	0	0	0.04
AATF	81.67	79.62	70.9	57.05	42.48	28.28	17.56	47.35	57.87	43.47	62.2	41.3	75.63	22.25	30.19	67.72	69.19	8.49	49.47	47.08	41.23	31.5	48.97	34.35	69.98	28.3
AATK	0.24	0.1	0.01	0.05	0	0	0	0	0	0	0	0	0	0	0	0	0	0	0	0	0	2.76	0	0.01	0	0
ABALON	2.92	0.44	0.05	0.42	0.04	1.88	0	0.17	0.43	1.38	0.02	0.02	4.98	0.3	1.55	2.75	0	0.96	4.29	2.55	0	1.25	0	0	0.58	0.57
ABAT	4.95	1.83	1.64	0.64	1.22	0.01	0	0	0	0	0	0.01	0.13	0.08	0	0	0	0	1.78	0	2.33	0.16	0	0	0	0
ABCA1	3.84	3.79	3.99	5.18	0.63	0.02	0.01	0	0.02	0.7	1.06	1.35	0.68	1.1	0	0.05	0.77	0	2.31	0	0.88	2.78	0.03	0	0	0.46
ABCA10	0	0.01	0	0.02	0.01	0	0	0.01	0	0.15	0.52	0.02	0.01	0.01	0.02	0.03	0.04	0	0	0.53	0	0.19	0	0.02	0.02	0.01
ABCA11P	17.83	4.64	4.84	6	4.05	7.81	1.57	5.74	4.24	8.32	4.93	0.76	1.22	3.83	3.8	10.68	7.59	12.26	10.01	5.09	7.15	10.18	3.1	14.65	10.4	5.77
ABCA12	0.69	0.08	0.1	0	0	0	0	0	0.01	0	0.01	0	0.12	0.17	0	0	0	0	0	0.03	0	0.09	0	0	0	0
ABCA13	0.73	0	0	0.11	0.02	0.28	0.01	0.08	0.23	0.37	0	0	0.06	0.3	0.04	0	0.01	0	0	0.12	0	0.38	0	0	0.06	0.93
ABCA17P	0.02	0.46	0.09	0.04	0	0	0	0.27	0.01	0.07	0	0	0	0.57	0	0	0.04	0	0	0	0	0.19	0	0	0	0
ABCA2	0.01	0.1	0	0	0	0	0	0	0	0	0	0	0.01	0.19	0	0	0	0.14	0	0	0	0.08	0	0	0	0
ABCA3	0.08	0.43	0.66	0.04	0	0	0	0.06	0.1	0	0.08	0	0.01	0	0	0	0	0	0	0	0	0.07	0	0	0	0
ABCA4	0.26	1.06	0	0	0	0.47	0	0.18	0.23	0.01	0	0	0.04	0.1	0.11	0.01	0.13	3.84	0	0	0.02	0.05	0.87	0.01	0	0.86
ABCA5	0.23	0	0	0.52	0	0.86	1.3	0.02	0.06	0.06	0.09	0	0	0	0.13	0	0.64	1.85	0	0	0	0	0	0.06	0	0.33
ABCA6	0	0	0	0	0	0	0	0	0	0	0	0	0	0	0	0	0	0	0	0	0	0	0	0	0	0
ABCA7	0.18	0.19	0	1.2	0	0.18	1.8	0.08	0	0.37	0.01	0	0.35	0.02	0.11	1.32	0.52	0.37	0	0	0.01	0.16	0.09	0	0.01	0.03
ABCA8	0.05	0	0	0	0	0	0	0	0	0	0	0	0.23	0.01	0	0.1	0	0	0	0	0	0.01	0	0	0	0
ABCA9	0	0	0.01	0	0	0	0	0	0	0	0	0	0	0.08	0	0	0	0	0	0	0.01	0.01	0	0	0	0
ABCA9-AS1	0	0.08	0	0	0	0	0	0	0	0	0	0	0	0	0	0	0	0	0	0	0	0	0	0	0	0
ABCB1	0	0	0	0.01	0	0	0	0	0.09	0	0	0	0.01	0	0	0	0	0	0	0	0	0	0	0	0	0
ABCB10	1.01	0.12	1.85	3.6	1.23	19.33	44.06	8.2	5.56	7.12	0.01	0	0.34	2	12.65	17.99	6.06	5.72	7.57	4.53	1.77	2.65	6.2	8.84	12.1	19.51
ABCB11	0	0	0	0.02	0	0	0.02	0	0	0	0	0	0.02	0.06	0	0	0.01	0.03	0	0	0	0.02	0	0	0	0
ABCB4	0	0	0	0.61	0	0.05	0	0	0	0	0.79	0	0	0	0	0	0	0	0	0	0	0.04	0	0	0	0
ABCB5	1.55	0.02	0.74	1.05	0	0	0	0	0.01	0.06	0.01	0	0.01	0.03	0.04	0	0.27	0	0.01	0	0	0.14	0	0	0	0.01
ABCB6	0.03	1.88	2.19	9.79	9.38	21.26	33.13	8.33	14.3	22.63	3.03	0	0.64	0.38	32.46	3.32	11.68	11.89	13.61	1.42	0.72	3.2	26.88	7.91	17.42	27.26
ABCB7	0.21	11.25	21.47	7.65	9.35	6.92	16.06	16.94	6.7	8.34	3.59	12.99	4.89	5.13	0.19	16.64	5.63	4.4	5.26	9.26	10.29	2.21	2.11	8.76	8.57	9.71
ABCB8	5.96	10.39	3.68	10.33	22.44	4.28	7.56	7.11	11.51	13.8	1.81	10.4	13.56	2.43	1.06	3.1	5.36	3.31	3.33	4.19	6.42	5.02	5.16	1.85	7.09	2.88
ABCB9	0	0	0	0.31	0	0.03	0	0	0	0.32	0	0	0.03	0.09	0	3.5	0.6	0	0	0	0	0.29	0	0	0	0
ABCC1	0.08	0.24	0.24	0.08	0	0	0	0.8	0	0.7	0.38	0	0.01	0.81	1.37	0	0.61	0.32	0	0	0.79	0.03	0	0.01	0.2	0.43
ABCC10	0.02	2.54	1.38	1.19	2.84	1.6	4.03	0.92	0.09	1.04	0.08	0	0.01	3.2	3.23	0.13	2.28	0.44	0.11	0	0.4	1.41	0.21	0.47	0.92	2.48
ABCC11	0.03	0.01	0.01	0.01	0	0.01	0	0	0	0.01	0.01	0	0.21	0	0.01	0	0	0	0	0	0.01	0.13	0	0	0.01	0
ABCC12	0.08	0.48	0	0	0	0	0	0	0	0	0	0	0	0.06	0	0	0	0	0	0	0.03	0.03	0	0	0	0
ABCC13	5.41	2.4	3.21	4.39	6.02	0	0	0.12	4.8	4.55	0	5.02	0.32	0.17	0	0	1.18	0	0	0	4.24	1.03	0	0	0	0
ABCC2	0	3.64	6.47	3.3	1.25	0.69	1.75	0.69	0.18	0.06	1.62	5.07	2.34	0.6	2.14	2.65	1.31	4.67	3.82	0.69	12.28	0.11	0	0	0	0.9
ABCC3	0.11	0	0.01	0	0	0	0	0	0	0	0	0	0	0	0	0	0	0	0	0	0	0.57	0	0	0	0
ABCC4	4.69	0.05	1.39	1.99	0.29	31.42	57.2	9.7	8.88	17.67	0.01	0	2.27	0.12	3.73	3.89	3.59	20.67	1.47	3.81	0	0.3	8.05	2.45	11.11	14.03
ABCC5	3.46	2.32	0.7	8.62	0.36	9.46	33.09	5.89	4.19	3.91	13.1	0.01	0.36	3.4	28.2	19.05	16.37	10.36	11	0.56	2.57	1.16	20.83	9.13	5.36	20
ABCC5-AS1	0	0	0	0	2.06	2.25	9.18	0	0	0.14	0	0	0	0	1.93	0	0.21	0	0	0	0	0	0	0	1.36	0.45
ABCC6	0.03	0	0	0.07	0.03	0.25	0	0	0.19	0.82	0	0	0.01	0.38	0	0	0	0.11	0	0	0	1.13	0	0	0	0
ABCC6P1	4.32	4.36	0	2.9	0	0	0	1.58	0	0.04	0	0	0	0	0	0	0	0	0	0	0	0.39	0	0	0	0
ABCC6P2	0	0	0	0	0	0	0	0	0	1.71	0	0	0	0.14	0	0	0	0	0	0	0	5.01	0	0	0	0
ABCC8	0.16	0	0.13	0	0.02	0	0	0	0.01	0	0	0	0.07	0.1	0	0	0	0	0	0	0	0.23	0	0	0	0
ABCC9	0.28	0	0.01	0.1	0	0	0.15	0	0	0	0	0	0.74	0.01	0.09	0	0.14	0	0	0	0	0.21	0	0.09	0	0
ABCD1	0	0	0	0.11	0	0	0	0.19	0.22	0.18	0	0	0	0.07	0.02	0	0.37	0.61	0	0	0.04	1.12	0	0.07	0.31	0.29
ABCD2	1.31	0	0	0	0	0	0	0	0	0	0	0	0	0	0	0	0	0	0	0	0	0	0	0	0	0
ABCD3	0.96	20.6	19.7	18.38	7.16	36.55	45.63	42.21	31.98	29.91	2.97	25.82	25.89	8.66	20.23	56.03	29.84	28.47	10.79	28.51	7.64	14.84	49.13	11.86	25.66	32.15
ABCD4	2.47	6.81	8.04	3.65	9.22	2.96	2.62	3.53	1.68	5.12	1.12	2.67	0	2.16	19.33	3.53	4.74	5.44	4.55	0.23	3.96	7.45	17	0	4.13	4.32
ABCE1	101.94	98.87	110.45	86.41	72.78	79.36	48.47	91.77	84	85.01	122.77	78.63	112.5	71.41	91.86	84.49	77.89	85.03	96.89	77.5	69.88	80.96	121.95	103.14	102.93	82.75
ABCF1	49.98	23.1	46.53	34.04	29.51	20.68	79.97	35.08	38.25	27.81	44.62	43.5	64.45	30.05	63.53	43.47	47.93	21.57	30.3	34.32	25.91	36.41	70.19	55.81	35.59	31.47
ABCF2	8.03	23.27	27.68	21.54	34.23	16.79	31.32	29.61	26.74	17.87	17.22	32.85	26.75	15.94	13.99	25.87	24.14	25.14	15.63	28.76	21.46	19.39	27.79	38.51	24.32	21.63
ABCF3	22.25	22.85	26.88	30.14	10.5	8.68	24.92	13.1	23.5	13.61	32.79	52.51	32.45	14.9	12.57	11.52	19.62	18.39	27.41	31.95	20.87	24.19	18.12	6.82	8.94	6.96
ABCG1	0.21	0	0	0	0	0.58	0.03	0	0	0	0	0	0.11	0	0	0	0	0	0	0	0	0.18	0	0	0	0
ABCG2	0.08	8.77	2.41	5.57	13.39	53.37	74.35	16.95	53.71	32.35	12.97	12.4	0	3.64	198.01	171.88	46.68	64.01	4.75	74.47	0.13	7.43	76.7	87.36	45.05	98.09
ABCG4	0.37	0	0	0	0	0	4.78	0	0	0	0	0	0	0	0	0	0.01	0	0	0	0	1.33	0	0	0	0
ABCG5	0.03	0	0	0	0	0	0	0	0	0	0	0	2.16	0.02	0.09	0	0	0.02	0	0	0	0.08	0	0	0	0
ABCG8	0.1	0	0	0.03	0	0.01	0	0	0	0	0	0	2	0.07	0	0	0	0.01	0	0	0	2.69	0	0	0	0
ABHD1	0	0	0.04	0.14	0.14	0	0.71	0	0	0	0	0	0.2	0.03	0	0	0	0	0.05	0.17	0	1.34	0	0.25	0	0
ABHD10	38.66	28.63	21.93	19.22	7.84	6.17	3.9	37.31	16.18	14.01	35.49	11.82	15.27	18.74	0.03	11.61	14.34	17.09	35.12	8.82	11.58	19.88	5.69	12.24	14.7	24.76
ABHD11	0.16	34.79	40.25	55.87	28.83	52.9	34.67	36.68	68.46	47.38	36.65	84.37	53.12	48.17	55.15	75.38	59.34	30.18	14.26	140.36	37.16	56.81	49.58	75.53	40.27	60.43
ABHD11-AS1	0	0	0	0	0	0	0	0	0	0	0	0	0	0.22	0	0	0	0	0	0	0	0	0	0	0	0
ABHD12	7.03	3.32	11.17	8.42	8.9	26.5	10.19	9.82	11.6	14.22	5.8	5.34	3.36	6.19	31.38	19.34	18.03	8.78	8.32	18.06	3.08	5.89	16.29	21.29	5.5	31.55
ABHD12B	25.49	52.59	39.28	15.46	28.32	4.32	13.76	42.97	9.94	28.28	35.17	9.55	56.37	25.15	0.38	10.35	0	0	32.68	7.01	0.19	1.88	0	0	16.17	1.66
ABHD13	1.07	1.45	6.56	3.54	2.63	6.1	10.21	4.88	3.81	12.35	1.26	1.54	0	2.59	4.62	9.51	6.81	6.86	2.82	0.82	2.32	1.77	0.26	8.39	8.17	1.67
ABHD14A	7.45	3.65	2.12	2.49	2.84	0.12	0	1.47	4.48	8.82	3.36	0	0.18	0	0	0	3.41	0	4.79	0	0	0.49	0.48	0	0	3.71
ABHD14A-ACY1	0	1.47	0	0	0	0	0	0.28	0	0.04	0	0	0	0	0	0	0	0	0	0	0	0	0	0	0	0
ABHD14B	5.13	2.94	0.03	0.03	0.33	6.86	10.72	2.51	2.33	7.44	4.49	4.78	0.27	0.11	0.06	7.91	5.26	0	0	3.51	0	4.02	0.17	0.96	15.8	1.91
ABHD15	0.11	0.28	0.02	2.19	2.17	2.28	3.78	7.5	0.33	0.41	0	1.27	1.93	1.79	0.03	1.34	0.21	0.02	3.33	0	7.29	1.8	0	0.01	0.34	1.55
ABHD16A	1	8.62	1.62	21.36	11.55	8.3	27.19	8.5	10.03	16.44	2.93	0	15.56	3.56	7	14.17	16.68	9.52	4.47	3.14	0.66	0.62	15.04	0	9.89	11.25
ABHD16B	0	0	0	0	0	0	0	0	0	0	0	0	0	0.48	0	0	0	0	0	0	0	0	0.09	0	0	0
ABHD17A	1.41	9	2.45	9.4	5.35	6.95	16.4	4.43	13.69	7.27	10.24	24.29	1.7	3.99	9.11	24.51	8.59	3.11	2.68	28.02	5.43	4.2	16.47	15.64	7.08	5.12
ABHD17B	13.6	5.16	5.11	10.34	0.63	7.98	12.54	9.66	7.97	6.38	3.65	0.75	6.13	5.53	12	5.09	1.7	3.07	9.58	6.14	4.44	1.57	13.45	1.88	1.67	6.07
ABHD17C	10.77	17.53	5.93	6.31	18.06	27.18	29.7	6.17	10.5	5.24	10.32	5.04	0.9	4.76	9.24	21.3	10.97	10.84	8.4	4.85	3.19	10	1.36	40.22	9.62	17.19
ABHD18	7.44	3.94	14.12	5.02	3.96	9.28	16.44	5.88	5.91	5.31	4.88	4.48	3.88	1.82	9.66	8.19	4.32	12.16	10.23	2.39	7.51	3.68	2.97	2.99	6.39	4.42
ABHD2	0.24	0.46	1.27	1.56	1.55	1.13	3.4	1.89	1.58	3.33	0.28	0.78	0.33	0.76	1.45	1.34	1.29	0.97	1.3	0.4	1	0.68	0.92	0.73	3.07	3.55
ABHD3	14.9	5.73	18.08	15.32	13.37	25.19	17.47	15.76	23.33	27.85	1.11	0	0.9	2.95	19.99	11.64	10.68	5.5	11.24	3.65	9.48	6.21	23.02	6.79	1.59	15.38
ABHD4	0.28	3.65	0	3.45	7.88	1.07	0	2.91	28.93	8.19	6.66	15.8	0	6.29	7.3	17.11	10.77	0.75	0	3.69	0	0.63	9.23	0	0.53	6.74
ABHD5	19.17	18.32	29.66	6.08	14.73	13.61	18.02	5.13	13.59	16.66	43.74	5.46	0.5	35.56	24.34	10.69	23.53	27.78	10.83	8.46	6.74	16.23	13.66	11.86	24.55	24.86
ABHD6	0	5.83	3.12	16.46	12	12.11	2.03	14.82	11.65	35.75	7.46	14.24	7.73	13.31	31.17	6.67	37.88	17.73	15.31	4.42	14.59	2.09	11.15	17.52	7.73	3.74
ABHD8	0	0.19	0.13	0.22	0	0.48	1.02	0	1.6	0.11	0.26	6.28	0	0.82	0	3	0.34	0.08	0.2	2.94	0	0.25	0	0	1.11	0.18
ABI1	28.55	29.82	16.97	21.29	11.66	13.81	15.87	15.58	14.53	19.94	21.34	17.88	19.76	33.79	35.91	55.57	24.01	22.41	39.59	21.72	23.98	24.82	27.65	30.26	12.59	24.45
ABI2	4.49	5.73	4.32	3.66	2.38	0.64	6.35	0.98	1.18	2.56	3	2.81	5.42	0.55	2.12	5.19	2.88	7.94	1.09	2.35	0.01	2.44	3.46	0	1.57	2.77
ABI3	0	1.05	0	0	0	0	0	0	0.15	0	0	0	0.02	0	0	1.87	0	0	0	0	0	0.69	0	0	0	0
ABI3BP	0	0.17	0.11	0	0	0	0	0	0	0.05	0.52	0	0.3	0	0	0	0	0.66	0	0	0	0.06	0	0	0	0.27
ABITRAM	25.67	13.31	15.73	14.43	32.06	21.67	0.05	19.93	16.82	37.64	39.82	30.36	26.68	1.23	13.66	35.1	12.89	2.87	46.86	39.38	7.61	14.6	40.37	27.28	19.49	18.15
ABL1	3.78	0.81	0.06	0.96	1.25	1.88	9.3	1.31	1.04	0.58	0.34	0.81	1.03	0.64	2.54	5.92	1.23	3.61	0.39	0.19	1.56	0.05	0.11	1.43	0.06	2.59
ABL2	7.32	1.07	5.96	2.21	0.79	5.65	11.26	4.9	1.81	0.74	2.18	0.32	2.5	3.1	1.82	0.7	3.34	6.84	1.3	0.01	1.83	3.53	1.98	2.27	1.29	1.9
ABLIM1	0.99	0	1.6	0.26	0.11	0	0	1.53	0.14	0.79	0	0.1	0.87	0.91	0	0.01	0.1	5.83	0	1	0	1.3	0	0	0	0
ABLIM2	0	0	0	0	0	0	0	0	0	0	0.01	0	0	0.04	0	0	0.03	1.01	0	0	0	0.36	0.19	0	0	0
ABLIM3	0	1.67	0	0.05	0	0	0	0	0	0.96	0.12	0	0.11	0	0.11	0	0.19	0	0	0	1.11	0.02	0	0	0	0
ABO	0	0.69	0	0	0	0	0	0	0	0.69	0	0	0	1.88	0	0	0	0	0	0	0	2.69	0.01	0	0	0
ABR	3.42	2.22	7.8	7.79	10.33	3.15	30.02	4.36	3.52	2.92	4.08	9.18	0.12	8.23	16.61	27.19	11.67	7.22	0.96	3.51	13.03	12.78	9.38	12.42	1.08	7.66
ABRA	0	0	0	0	0	0	0	0	0	0	0	0	0	0	0	0	0	0	0.96	0	0	0	0	0	0	0
ABRACL	178.51	190.72	125.29	57.59	37.06	176.67	111.83	274.48	64.74	102.44	216.46	141.25	212.1	185.41	100.16	106.64	74.4	106.3	166.83	44.84	150.35	148.45	30.26	7.2	49.47	126.47
ABRAXAS1	5.53	2.7	0.27	4.13	2.88	1.81	10.49	2.05	3.55	2.95	4.31	0.61	13.86	0.33	9.98	1.9	6.61	5.02	5	0.43	0.74	2.67	6.07	1.34	1.75	3.36
ABRAXAS2	7.08	14.75	5.42	19.55	11.94	6.72	18.69	6.07	10.04	14.68	16.67	5.09	10.62	5.42	0.2	28.64	17.53	2.78	13.8	7.71	7.26	17.1	5.17	14.69	14.01	17.82
ABT1	88.14	81.21	64.7	73.82	61.55	40.26	25.4	51.23	52.74	48.15	74.14	75.21	50.59	56.08	21.05	45.44	55.37	23.49	56.2	45.96	53.78	52.9	63.7	70.38	63.75	41.91
ABTB1	7.52	1.7	0.03	1.69	0	0	0.67	0.52	0.12	0	0.04	0	0	4.1	0.76	0.07	0.11	0.09	0	0	0	0.96	0	0	0	0.22
ABTB2	1.58	1.53	1.29	0.99	1.19	0.9	0.95	0.36	0.13	0.66	0.63	3.15	3.27	0.5	1.05	0.98	1.1	0.84	0.51	0.02	0.08	0.56	2.45	3.25	1.75	0.59
ACAA1	41.62	24.69	32.42	35.6	18.4	39.32	37.55	18.15	44.75	37.45	22.97	65.39	14.71	8.89	50.15	21.87	14.01	15.52	34.74	23.76	8.99	12.79	44.84	10.31	15.93	19.98
ACAA2	185.54	84.38	47.02	208.99	203.92	137.25	50.87	31.83	193.58	211.45	58.54	57.51	113.65	70.79	64.87	18.69	76.41	61.39	144.07	58.32	260.34	46.89	66.43	48.29	156.37	89.73
ACACA	2.34	3.24	0.39	2.78	2.12	14.49	18.09	1.97	4.55	5.3	1.43	2.87	0.39	1.58	17.71	17.15	3.7	12.09	4.11	2.81	0.99	8.44	4.59	7.94	8.18	7.84
ACACB	0.05	0.66	0.01	0	0	0.01	0	0	0.04	0	0	0	0.02	0.05	0.1	0	0.01	0	0	0	0.05	0.07	0	0	0	0
ACAD10	0.4	0.28	0.89	2.57	0.28	2.01	6.06	1	3.57	1.97	1.46	0.26	4.84	0.5	1.7	0.28	3.13	0.9	0.11	2.16	2.4	2.86	1.65	5.61	2.85	1.93
ACAD11	6.6	0.19	0	1.76	3.88	0.06	0	0.44	1.77	2.41	3.54	3.99	1.66	1.37	0	0	2.86	4	1.65	0	3.99	0.19	0	0	0	0.01
ACAD8	0.32	21.66	11.54	19.28	13.15	3.62	2.47	12.96	13.78	2.26	13.75	7.17	26.4	4.99	2.66	24.76	6.09	13.25	17.55	15.05	0.25	6.05	5.78	24.16	9.57	10.19
ACAD9	5.15	36.5	16.97	20.03	21.45	5.82	10.6	7.23	11.82	10.01	9.22	23.09	16.58	18.55	2.96	21.1	10.76	15.34	9.71	15.77	36.16	10.98	26.27	15.47	16.98	4.37
ACADL	0	0	0	0	0	0	0	0	0.66	0	0	0	0.13	0	0	0	0	0	0	0	0	0	0	0	0	0
ACADM	52.3	38.47	41.31	21.78	29.7	22.11	38.38	18.79	23.05	18.3	44.13	62.64	56.41	39.18	11.69	61.44	26.08	30.02	166.34	16.46	37.35	23.15	43.25	22.96	45.97	35.31
ACADS	19.99	27.5	35.88	43.08	20.48	4.36	1.46	3.86	20.82	14.86	5.86	9.87	8.01	6.24	0.3	5.46	3.84	6.22	8.78	5.94	45.69	3.41	0.05	0	9.28	0.96
ACADSB	27.34	11.33	2.09	4.55	3.36	10.06	5.56	16.74	20.16	12.35	12.82	9.04	7.9	2.48	6.18	7.96	7.83	4.42	1.3	8.7	2.27	3.73	16.92	4.54	4.63	3.56
ACADVL	9.33	26.82	29.82	21.46	10.2	38.53	52.89	23.76	21.61	8.79	27.41	36.24	10.64	18.01	137.57	26.4	25.79	42.46	19.77	36.03	13.19	5.65	69.9	15.21	10.53	14.69
ACAN	0.29	0	0.04	0	0	0	0	0	0	0	0	0	0.01	0.05	0	0	0.02	0.01	0	0	0	0.2	0	0	0	0
ACAP1	0.07	0	0.08	0.06	0.58	0.19	0	0.17	0.02	0.29	0	0.66	0	0.02	0	0	0	0.15	0	0	0	0.34	0	0	0	0
ACAP2	2.98	5.38	6.73	4.54	4.67	9.35	6.02	4.64	5.38	3.33	5.73	13.63	0.14	0.58	8.05	5.66	6.03	8.84	1.95	4.22	3.27	3.73	6.69	5.41	0.74	3.36
ACAP3	0.16	0.52	0	0.18	0	1.21	3.99	0.78	0.54	0.12	0.1	0	0	0	0.27	0	0.4	1.48	0	0.71	0.01	0.07	0.82	0	0	0.18
ACAT1	8.88	42.5	84.71	65.12	24.7	62.4	42.28	46.76	59.83	65.83	75.89	58.04	67.5	44.13	59.32	39.05	77.39	61.5	23.22	75.88	26.84	46.86	49.26	73.49	121.47	98.94
ACAT2	224.77	333.07	147.13	142.69	54.1	693.56	170.46	87.1	266	172.36	143.21	443.99	277.88	68.89	127.77	395.02	140.83	131.18	178.31	345.74	230.97	430.23	245.01	307.58	703.48	313.47
ACBD3	4.38	8.7	10.6	4.51	6.45	6.41	18.99	9.95	1.45	3.79	8.49	4.36	0.39	2.08	6.51	8	6.74	6.18	0.92	5.92	3.11	1.5	3.08	0.03	7.45	5.81
ACBD3-AS1	0	1.11	0	0.94	0	0	0	0	0	0.2	0	0	0	0	0	0	0.17	0	0	0	0	0	0	0	0	0
ACBD4	0.07	0	0.02	0	0	0	0	0	0	0	0.01	0	0.08	0	0	0	0.22	0	0	0	0	0.11	0.03	2.63	0.03	1.15
ACBD5	10.61	6.07	4.11	2.82	2.25	5.98	5.15	3.6	5.53	6.5	2.57	7.06	3.85	8.8	0.07	5.52	2.77	7.2	7.23	1.98	7.44	3.02	0	1.04	8.05	5.94
ACBD6	1.05	2.08	0	18.19	16.44	31.21	0.78	22.3	18.93	22.98	7.35	5.16	8.04	19.09	10.06	5.85	23.06	20.45	10.91	27.86	29.37	4.32	3.08	22.92	8.39	15.25
ACBD7	2.67	0.03	0	0.01	0	0.05	0	0	0	0.03	0.7	0	0.03	1.13	0	0.01	0.04	0	0.29	0	0	0.88	0	0	0	0
ACBD7-DCLRE1CP1	0.66	0	0	0	0	0	0	0	0	0	0.25	0	0	0	0	0	0	0	0	0	0	0	0	0	0	0
ACCS	0.04	0	0	0	0	0.18	0.3	0	0	0	0	0	0	0.09	0	0	0	1.22	0	0	0	0	0	0	0	0
ACCSL	0.15	0	0	8.4	0	0	0	0	0	0	0	0	0	0.22	0	0	0	0	0	0	0	0.12	0	0	0	0
ACD	23.53	26.04	30.39	28.13	11.32	7.31	24.81	31.75	20.48	19.72	22.63	39.94	22.53	17.23	32.84	22.28	15	8.36	16.58	16.5	35.26	19.32	35.18	15.1	15.6	21.41
ACE	0.48	0.1	0.28	2.96	2.5	0.33	1.01	2.73	0.89	2.3	0.3	0.21	0	1.55	0	0	0.32	0	0	0	0	1.14	0	0.02	1.45	0
ACE2	0	0	0.39	1.64	10.51	102.42	13.24	82.24	44.81	159.94	1.31	4.43	0	0	0	14.71	0.12	4.14	0	1.98	0	0.4	1.57	3.16	88.8	24.65
ACER1	0.13	0	0	0	0	0	0	0	0	0	0	0	0.03	0.03	0	0	0	0	0	0	0.02	0.15	0	0	0	0
ACER2	23.61	2.64	1.62	2.64	0.52	1.78	0	0	3.04	0.04	0.55	0	0	0	1.68	0	2.7	1.47	4.24	2.08	0	0.77	1.78	0	0.05	3.83
ACER3	1.03	1.36	0.73	2.09	2.01	7.71	20.04	3.3	3.86	2.71	1.13	0.02	0.04	1.14	9.08	13.79	8.69	5.1	0.02	1.57	0.57	2.86	2.23	3.76	2.62	16.46
ACHE	1.16	0	0	0	0	0.56	0	0	0.72	2.14	0	0	0.52	0.16	0	0.4	0.01	0	0	0	0	0.3	0	0.03	0	0
ACIN1	3.96	8.79	11.01	7.46	8.79	13.48	33.1	9.72	8.56	10.64	7.23	14.37	17.9	8.51	23.75	15.69	25.23	19.39	7.44	7.28	6.29	6.63	23.4	28.36	15.24	16.07
ACKR1	0	0	0	0	0	0	0	0	0	0	0	0	0	0	0	0	0	0	0	0	0	0	0	0	0	0
ACKR2	0	0.05	0	1.23	0	12.16	7.64	2.76	8.06	4.4	0.01	0	0.32	0.01	2.77	0.48	5.82	5.81	0	2.15	0	0.71	0.11	0	6.49	13.61
ACKR3	0.6	1.56	0	4.23	0	11.99	0	0.85	18.39	9.15	0.03	6	0	2.88	0	0	1.33	0	3.01	0	0	0.07	0.66	0	4.56	0
ACKR4	0.42	0	0	0	0	0	0	1.58	0.23	0	0	0	0.04	0.02	0	0	0	0	0	0	0	0.43	0	0	0	0.06
ACLY	18.39	26.05	13.48	15.62	13.06	46.75	73.52	32.3	37.54	27.27	24.15	64.15	61.5	26.39	39	53.22	52.59	66.25	23.4	42.02	31.59	45.51	58.87	41.95	35.85	34.39
ACMSD	0	0	0	0	0	0	0	0	0	0	0	0	0	0	0.5	0	0.34	0.14	0	0	0	0.24	0	0	0	0.15
ACO1	9.53	27.75	18.07	10.1	9.95	8.94	12.05	8.25	11.79	5.23	6.2	15.4	22.75	5.23	23.86	5.81	9.26	3.36	12.5	31.1	6.38	26.88	4.58	0.48	21.51	10.25
ACO2	59.87	58.82	71.58	99.77	72.97	21.62	9.94	34.99	58.5	76.78	29.14	27.43	105.34	25.1	29.91	57.55	43.93	14.72	23.35	61.16	36.77	41.7	52.13	18.97	43.87	38.79
ACOD1	0	0	0	0	0	0	0	0	0	0	0	0	0	0	0	0	0	0	0	0	0	0.27	0	0	0	0
ACOT1	0	0.65	0.35	0.17	0.58	0.47	0	0.44	1.18	0.4	1.51	0.64	0	0.25	0	4.2	0.31	0	0.81	0	1.8	0	3.03	0	0	0.33
ACOT11	6.84	8.17	7.78	13.12	4.61	0.03	0.3	2.23	1.31	2.25	1.68	0.29	0.24	3.29	0.02	0.02	0.39	0.14	6.81	0.05	12.94	6.43	0.03	0.05	0.16	0.06
ACOT12	0	0	0	1.59	0	0	0	0	0	0	0	0	0	0	0.06	0	0	0	0	0	0	0.03	0	0	0	0
ACOT13	6.1	16.97	8.21	16.59	19.99	9.76	2.31	6.24	11.19	14.81	7.03	21.82	28.64	10.51	11.03	9.12	13.83	8.27	21.08	13.13	57.9	18.57	22.73	0.45	11.21	13.35
ACOT2	0.07	3.87	6.94	1.65	3.44	3.9	0	1.43	3.72	5.48	8.18	3.24	0.07	2.44	4.38	10.86	2.4	3.86	8.14	0	13.66	1.54	0	0	0	0.6
ACOT4	10.47	2.1	0	2.27	0	5.52	0	3.05	5.77	3.84	7.2	6.33	0.06	0.75	0	15.71	2.45	0	5.73	1.87	6.96	4	0.56	3.76	0	3.78
ACOT6	0	0	0	0	0	0	0	0	0	1.38	0	0	0	0	0	0	0	0	0	0	0	0.43	0	0	0	0
ACOT7	70.58	37.38	28.97	52.15	56.5	31.31	20.7	38.8	56.13	28.89	45.05	137.59	27.08	34.45	36.64	63.29	51.79	39.25	27.3	59.88	2.33	37.21	84.87	65.67	43.78	37.67
ACOT8	44.72	22.4	61.32	49.82	56.23	4.33	0	16.71	29.13	27.23	16.29	12.54	82.14	28.93	0	1.21	17.29	21.47	37.94	18.82	64.1	36.6	3.33	0.27	13.49	12.58
ACOT9	0.04	0.49	2.91	0.48	3.31	0.19	0.02	6.11	1.33	1.18	1.34	2.51	0.01	3.32	0.07	0	0.02	3.87	2.12	1.03	0	2.36	3.23	0	2.91	1.41
ACOX1	6.96	7.72	5.29	6.21	3.39	7.93	10.26	11.16	10.78	8.01	6.78	13.75	2.71	4.54	11.67	11.33	13.62	6.08	8.35	17.58	17.2	4.06	19.25	8.83	16.56	17.83
ACOX2	0.04	2.41	0	3.39	0	0	0	0	0	0	2.86	0	0	0.29	0	0	0	0	0	0	0	0	0	0	0	0
ACOX3	0.09	0	11.25	1.94	0	1.8	0.39	3.15	2.22	0.02	3.79	0.01	0	0	12.73	6.79	1.71	0	0	2.29	0	0.56	2.84	0	0.88	4.03
ACOXL	2.59	8.31	4.71	4.94	4.19	19.27	9.4	6.31	4.3	4.13	3.13	7.84	3.32	4.58	11.15	12.18	5.91	7.06	1.86	10.98	1.45	2.69	9.54	0.17	5.36	4.4
ACOXL-AS1	0	0	0	0.17	0	0	2.82	0	0.34	0	0	0	0.03	0	0.13	0	0	0	0	0	4.68	0.07	0	0	0	0
ACP1	339.35	251.64	245.97	238.9	219.17	260.44	139.91	297.97	201.67	192.81	291.63	271.12	142.92	223.47	150.64	151.16	182.95	220.53	246.72	283.65	283.5	172.84	221.34	198.22	197.64	240
ACP2	2.62	0	0.18	4.84	0.77	1.61	0.81	2.02	5.1	10.95	0	0	0	0.44	0	0	1.91	2.75	3.88	0	0.32	0.1	2.38	0.03	4.87	1.82
ACP3	1.07	8.47	9.26	9.07	1.03	12.36	5.5	0.44	1.13	3.49	1.56	3.95	0	0	3.04	0.01	0.78	0	1.24	0	0	0	0	0	0	0.8
ACP4	0	0	0	0	0	0	0	0	0	0.04	0	0	0	0.24	0	0	0	0	0	0	0	0.16	0	0	0	0
ACP5	0	0.24	12.37	6.42	6.33	2.63	0.95	6.84	2.77	5.81	0.2	6.85	0	5.52	0.32	5.99	1.43	0.2	0.54	0	4.65	1.54	0	0.11	8.71	1.58
ACP6	12.17	1	0	3.37	0	2.33	0	0.85	1.49	2.8	5.92	3.68	0	2	7.24	3.22	3.44	0.54	9.11	0.2	1.81	4.78	0	0.02	1.84	1.4
ACP7	0.13	0	0	0	0	0	0	0	0	0	0	0	0	0.05	0	0	0	0	0	0	0	0.24	0	0	0	0
ACR	0	0.26	0	0	0	0	0	0	0	0	0	0	0	0	0	0	0	0	0	0	0	0.15	0	0	0	0
ACRBP	0	0	0.08	0	0	0	0	0	0	0	0	0	0	0	0	2.94	0.25	0	0	0	0	0.04	0	0	0	0
ACRV1	0	0.23	1.08	0	0	0.07	0	1.5	0.26	2.13	0.02	0	0	0	10.2	0.11	0.46	1.75	0	0.97	1.62	1.86	0	0.77	0	0
ACSBG1	0.1	0.09	0.15	0.11	0.28	0.98	0.05	0.12	0.12	0.22	0.13	0.03	0.11	0.05	0.06	0.04	0.05	0	0.1	0.08	0.13	0.15	0.02	0.07	0.05	0.08
ACSBG2	0.98	0	0.04	0	0	0	0	0	0	0	0	0	0	0	0	0.29	0.03	0	0	0	0	0.2	0	0	0	0.02
ACSF2	8.1	7.69	3.73	3.02	0	3.17	0	0	0.52	1.4	0.32	0.04	21.59	0	0	0	0	0.2	0	0.04	9.27	0.23	0	0	0	0
ACSF3	0.32	1.91	1.05	5.78	2.26	2.51	0	1.48	3.78	3.6	0.46	1.91	3.38	0	0	3.59	0.42	0	0	3.13	1.57	1.43	0.03	0	8.8	2.2
ACSL1	0.19	1.31	0.01	0.65	0.63	2.46	0	0	0	0	0.16	1.13	0	0.03	0	0	7.2	0	2.38	1.04	0.1	0.17	0	0	3.04	1.04
ACSL3	29.61	13.95	16.97	42.19	33.07	178.93	127.99	56.77	60.52	94.15	2.04	0	36.12	4.55	60.76	114	36.44	68.07	40.65	27.7	8.17	24.66	69.57	50.92	63.7	85.78
ACSL4	0	2.64	14.05	5.51	3.41	17.35	30.56	15.2	8.28	5.65	9.29	4.91	9.05	2.7	0	21.65	0.88	11.57	7.22	5.35	11.41	6.22	2.41	13.08	22.11	5
ACSL5	0.03	0	0	0	0	0	0	0	0	0	0	0	0	0.01	0	0	0	0	0	0	0	0.27	0	0	0	0
ACSL6	0.09	0	0	0.02	0.01	0.6	16.64	0	1.78	0.09	0	1.79	0.01	0.01	1.26	4.64	0.08	1.56	0	0.87	0	0.23	0.01	0.49	0.5	2.34
ACSM1	0	0	0	0	0	0	0	0.13	0	0.1	0	0	0	0	0	0	0	0	3.85	0	0	0.11	0.39	0	1.34	0
ACSM2A	0.1	0	0	0	0	0	0	0	0	0	0	0	0	0	0	0	0	0	0	0	0	0.03	0	0.02	0	0
ACSM2B	0.62	0	0	0	0	0	0	0	0	0	0	0	0	0	0	0	0	0	0	0	0	0	0	0	0	0
ACSM3	0	5.57	16.13	14.01	20.01	0.06	0	0	0	0	0.01	0	10.75	0	0	0	0.07	0	0	0	38.61	0.21	0	0	0	0
ACSM4	0	0	0	0	0	0	0	0	0	0	0	0	0	0.29	0	0	0	0	0	0	0	0	0	0	0	0
ACSM5	0.06	0	0	0	0	0	0	0.07	0	0	0	0	0	0	0	0	0	0	0	0	0.5	0.1	0	0	0	0
ACSM6	0	0	0	0	0	0.11	0	0	0.03	0.52	0	0	0	0	0.79	0	0.03	0	0	0	1.31	0	0	0	0	0
ACSS1	0.25	0	0	0	0	0	0	0	0	0	0	0	0.26	0.04	0	0	0	0	0	0	0	0.14	0	0	0	0
ACSS2	0	0.07	0.49	0.12	5.38	12.67	5.17	1.78	6.62	2	0.81	8.79	7.06	0	2.08	5.91	4.5	1.92	0.43	3.13	0.79	13.33	5.46	9.83	36.45	1.88
ACSS3	0.72	0	0	0	0	0	0	0	0	0	0.01	0	0	0	0	0	0.01	0	0	1.34	0	0.23	0	0	0.11	0
ACTA1	0	0.05	0.07	0	0.1	0	0	0.05	0.07	0.08	0.06	0	0	0.03	0	0.06	0.09	0	0.14	0.04	0.02	0.05	0.06	0.13	0.1	0.06
ACTA2	0	0.03	0.82	0	0	0	0.15	0.05	0	0.04	0.04	0	0	0.03	0	0	0.03	0	0	0.07	0	0.16	0	0	0	0.07
ACTA2-AS1	0	0	0.59	0	0	0	0	0	0	0	0	0	0	0	0	0	0	0	0	0	0	0	0	0	0	0
ACTB	3073.45	4831.07	4737.45	4159.24	4721.21	3679.95	3050.46	8537.83	10541.3	6350.15	5367.08	7027.95	4785.63	3490.12	2189.48	6696.7	4257.38	2658.25	4167	8567.96	3202.22	5662.21	5395.17	6985.18	8900.57	5261.23
ACTBL2	0	0	0	0	0	0	0	0	0.05	0	0	0	0	0	0	0	0	0	0	0	0.01	1.04	0	0	0.01	0
ACTC1	0.06	0	0	0.85	0	0	0.07	0	1.61	0	5.17	6.65	0	10.77	9.7	0	2.52	62.95	6.97	17.01	2.34	0.05	59.19	0.04	0.03	0.89
ACTG1	1647.12	1509.42	1459.35	1702.06	1457.4	417.11	128.94	1106.76	839.92	1205.29	1517.02	1208.95	1828.61	656.14	159.8	538.03	764.5	290.55	2109.1	511.2	1088.49	1473.16	769.66	549.18	352.92	418.72
ACTG1P17	0.05	0	0.06	0	0	0.11	0	0	0	0	0	0	0	0.08	0	0	0	0.03	0	0	0	3.78	0	0	0	0
ACTG1P20	0.13	1.98	2.83	1.52	1.39	0.06	7.09	0.24	2.56	0.21	2.55	0.19	0.38	0.25	0.09	4.07	1.94	6.2	3.91	6.26	0.17	0.55	0.2	1.21	0.26	0.19
ACTG1P4	0.06	0.02	0.29	0.05	0.02	0.03	0	0.18	0	0.03	0.02	0	0.52	0.11	0	0.05	0.29	0	0.07	0	0	0.04	0	0	0	0
ACTG2	0.72	3.36	0	1.43	3.33	3.25	0.07	17.6	26.09	31.25	1.68	0.02	19.2	0.07	0	0.03	4.05	0	1.43	14.19	0.05	0.05	11.21	4.62	3.02	35.09
ACTL10	0	0	0	0	0	0	0	0	0	0	0	0	0	0	0	0	0	0	0	0	0	0	0	0	0	0
ACTL6A	128.67	108.39	111.28	97.81	82.17	76.91	47.94	97.45	89.47	70.72	63.88	136.12	60.26	76.56	38.36	57.29	93.57	44.76	119.02	143.6	78.2	89.43	63.04	66.78	76.39	98.32
ACTL6B	0	0	0	0.03	0	0	0	0	0	0	0	0	0.03	0.03	0	0	0	0	0	0	0	0.05	0	0	0	0
ACTL7A	0.36	0	0	0	0	0	0	0	0	0	0	0	1.09	0	0	0	0	0	0	0	0	0	0	0	0	0
ACTL7B	0	0	0	0	0	0	0	0	0	0	0	0	0	0	0	0	0	0	0	0	0	0.05	0	0	0	0
ACTL8	0	1.61	1.89	14.45	0	0.57	0	0.27	0.13	1.12	0.91	0	0	0.02	0	0	0	0	0	0	0	0.12	0	0	0	0
ACTL9	0	0.03	0	0	0	0	0	0	0	0	0	0	0.1	0	0	0	0	0	0	0	0	0.52	0	0	0	0
ACTN1	12.88	25.15	13.92	5.75	6.64	32.47	38.14	46.96	44.96	27.1	26.1	32.02	7.87	3.02	25.2	42.62	19.09	14.46	8.49	49.12	0.14	5.38	49.67	64.7	11.52	37.04
ACTN1-AS1	0	0	0	0	0	0	0	0	0	0	0	0	0	0.08	0	0	0	4.26	0	0	0	0.26	0	0	0	0
ACTN2	0	0.81	0	0.36	0	0.45	0	0	0.22	1.2	0.11	0	0	0	0	0	0	0	0	1.22	0	0.01	0.13	0.07	0	0.57
ACTN3	0.03	0	0	0	0	0	0	0	0	0	0	0	0	0	0	0	0.59	0	0	0	0	0.47	0	0	0	0.25
ACTN4	12.28	10.7	5.76	9.44	3.55	15.71	39.29	7.65	9.45	8.09	7.72	6.73	8.24	6.86	14.08	11.45	12.97	10.76	7.98	6.02	10.18	3.94	13.23	17.4	12	24.85
ACTR10	16.89	40.33	31.56	27.56	20.03	21.17	30.04	42.01	21.91	39.87	37.31	76.65	27.6	45.09	14.37	46.75	28.01	24.38	57.85	15.25	27.95	35.03	9.84	19.49	59.79	36.72
ACTR1A	34.36	58.92	52.81	31.75	51.43	28.96	17.49	28.31	42.46	46.46	38.63	34.22	19.21	23.16	18.83	40.03	43.82	55.58	30.73	70.14	35.91	32.36	48.71	36.95	35.83	41.87
ACTR1B	1.68	4.24	1.64	3.83	4.97	0.72	14.14	0.87	2.18	1.21	2.41	0.29	0.02	2.53	3.46	3.3	4.32	0	2.02	1.59	6.33	4.03	4.9	1.64	6.25	5.23
ACTR2	41.69	49.35	31.69	38.9	33.46	33.39	18.71	38.57	33.45	25.21	38.5	38.85	25.49	22.29	20.86	21.87	32.84	36.65	31.01	39.36	58.49	54.08	35.23	37.48	21.77	36.98
ACTR3	3.83	64.11	63.14	36.06	27.77	23.37	13.85	43.89	30.85	24.98	41.84	46.55	30.19	27.77	20.88	77.5	26.59	23.89	31.87	36.08	50.7	30.44	33.07	44.52	29.26	28.49
ACTR3-AS1	0	0	0	0	0	0	0	0	0	0	0.05	0	0	0	0	0	0	0	0	0	0	0.4	0	0	0.2	0
ACTR3B	0	8.87	1.28	3.01	0.12	1.16	8.66	1.71	5.42	2.6	4.39	6.52	1.97	0.03	2.88	0	1.83	4.23	6.25	9.02	0.88	3.28	1.16	0.81	1.34	3.54
ACTR3BP2	0.08	0	0	0	0	0	0	0	0	0	0	0	0	0	0	0	0	0	0	0	0	0	0	0	0	0
ACTR3BP5	0.37	0	0	0	0	0	0	0	0	0	0	0	0	0.06	0	0	0	0	0	0	0	0	0	0	0	0
ACTR3C	0.47	1.82	0.26	1.26	0.54	0.07	0	2.1	0.76	0.14	0	0.04	0.04	0.28	0.1	0	0.02	0.07	0	0.04	0.06	1.43	0.13	0.02	4.02	0.01
ACTR5	9.28	3.96	7.29	8.34	9.88	9.36	4.02	6.74	3.88	4.33	12.5	10.56	2.53	0.74	7.16	7.46	2.91	0.73	24.21	0.06	1.93	3.05	4.34	5.07	0.75	3.82
ACTR6	18.51	64.44	21.11	27.72	30.93	75.59	69.77	20.64	43.6	24.65	113.37	47.3	56.07	73.64	37.59	34.33	77.21	127.69	51.83	71.83	20.82	39.85	71.29	90.08	63.87	60.8
ACTR8	12.03	5.85	8.8	8.4	4.23	4.69	3.93	6.01	8.93	4.56	4.95	21.48	15.84	7.2	10.92	15.13	13.3	6.31	20.62	6.94	13.14	5.91	7.12	8.29	5.01	2.74
ACTRT1	0	0	0	0	0	0	0	0	0	0	0	0	0	0	0	0	0	0	0	0	0	0	0	0	0	0
ACTRT2	0	0	0	0	0	0	0	0	0	0	0	0	0	0	0	0	0	0	0	0	0	0	0	0	0	0
ACTRT3	0	9.2	5.18	2.61	0	9.52	0.24	0	2.87	0	0	0	0	5.43	21.36	14.35	0.85	0	0	4.14	0.32	0.52	0	0	3.63	4.73
ACVR1	0.92	1.9	5.61	6.28	9.98	9.02	2.42	5.76	5.07	9.59	0	0	0.08	4.01	10.8	5.28	6.05	8.96	3.23	0.26	4.7	2.92	7.79	6.67	2.89	10.86
ACVR1B	0.13	0.1	0.59	1.06	1.84	2.42	2.33	0.12	0.96	1.5	0	0	0	1.52	3.8	0.88	3.42	2.01	0.35	0	1.53	1.01	1.78	1.01	0.25	4
ACVR1C	0.01	0	0.43	0	0	0.79	0	0.02	0	0	0	0	0	0.02	0.45	0	0	1.69	0.06	0	0	0.05	0	0	0	0.64
ACVR2A	0	0.87	1.05	3.86	4.55	2.91	5.97	3.15	4.56	10.21	0.11	2.31	2.56	0.03	7.64	11.16	2.86	2.47	0	2.6	0.28	0.11	7.36	2.94	4.32	7.18
ACVR2B	1.76	0.54	1.02	1.69	2.64	4.4	9.94	0.93	0.73	2.5	1.97	0	0.02	2.38	8.33	3.16	5.34	2.88	4.42	0.69	0.12	1.46	2.6	3.08	1.43	4.69
ACVR2B-AS1	0	0	0	0.12	0.02	0	0	0	0.36	0.13	0	0	0.16	0.16	0	0	0.03	0.07	0.16	0	1.8	0.09	0	0	0	0.02
ACVRL1	2.06	0.09	0	0.8	1.12	0	0	0	0.01	0	0	0	0.02	0	0	0	0.39	0	0	0	0	2.22	0	0	0	0
ACY1	31.88	32.84	21.05	7.01	21.11	43.73	42.68	15.01	27.88	26.33	32.19	51.69	75.4	46.62	29.72	30.51	46.04	48.99	9.48	37.47	26.19	31.79	44.52	22.83	56.11	39.41
ACY3	0	0	0	0	0	0	0	0	0	0	0	0	0	0	0	0	0	0	0	0	0	0.32	0	0	0	0
ACYP1	6.74	9.4	24.13	14.3	23.62	13.73	13.77	18.24	22.9	19.96	54.37	31.39	11.78	44.04	84.77	41.62	71.19	122.62	34.69	12.91	15.06	12.36	66.11	41.05	27.57	37.46
ACYP2	0.32	12.11	6.24	1.92	0.45	0.43	0.12	4.85	2.15	0.26	9.99	0	14.83	0.99	0.78	0	3.15	1.08	17.26	0.14	6.59	12.25	1.17	2.03	0.49	0.88
ADA	0.19	6.5	64.43	22.69	72.74	29.84	9.43	9.95	7.27	12.24	62.46	55.51	0	37.56	18.73	7.21	5.33	21.18	0	17.32	5.4	42.98	21.6	10.95	8.96	6.73
ADA2	0	4.31	0.23	1.31	0	0.03	0	0	0.62	0.03	0.44	0	0.03	0.09	0	0	0	0	0.62	0	1.86	0.09	0	0	0.01	0.01
ADAD1	0	0	0	0.67	0	0	0	0	0.45	0	0.07	0	0	0	0	0	0	0	0	0	0	0	0	0	0	0
ADAD2	0	1.93	0	0.15	0	0	0	0	0.02	0	0	1.22	0	0	0	0	0	0	0	0	0	0	0	0	0	0
ADAL	0.06	6.13	19.22	4.77	2.47	12.86	2.95	8.12	3.68	9.59	5.67	16.75	1.84	0.35	2.19	0.34	9.5	4.41	1.88	0	8.12	1.23	2.87	3.49	4.9	2.09
ADAM10	4.94	2	2.21	6.83	5.93	30.89	24.67	13.6	11.09	13.96	0.74	0.91	2.32	1.4	35.81	13.94	15.43	27.13	3.05	2.7	3.01	5.5	10.89	5.52	9.96	24.97
ADAM11	0.02	0	0.05	0.01	0	0	0.46	0	0.01	0	0	0	0	0	0	0	0.03	0	0	0.37	0	1.19	0	0	0	0
ADAM12	0.84	0.03	0.01	0.1	0	0.33	0.32	1.06	0.07	0	0.02	0	1.53	0	0	0	0.19	0	0	0	0	0	1.49	0	0	0
ADAM15	0.1	3.48	0.02	2.08	4.32	6.04	19.65	3.22	8.83	6.26	1.38	3.37	0.13	0.15	9.27	7.37	7.02	2.42	0	3.4	0	0.76	11.09	6.24	2.95	9.59
ADAM17	8.13	1.19	0.04	7.68	1.63	10.87	11.78	2.86	11.69	8.95	2.02	0	0.01	4	19.92	5.03	9.65	8.59	0.06	3.88	0.01	0.24	3.03	8.41	4.38	10.94
ADAM18	8.97	1.87	3.55	12.9	8.67	16.04	0	4.16	7.93	2.77	2.5	9.34	4.04	9.22	0	1.3	0.93	9.1	15.67	9.33	13.46	5.87	0	0	2.26	2.78
ADAM19	2.22	0.09	0	0.11	0.04	2.62	0.46	0.18	0.25	0.12	0.1	0	0.56	0.25	0	2.21	0.05	0.54	1.07	0.03	0	0.13	0.04	1.23	1.09	0.44
ADAM2	0	0	0.09	0	0	0	0	0	0	0	0	0	0	0	0	0	0	0	0	0	0	0	0	0.06	0	0
ADAM20	0	0	0	0	0	0	0	0	0.02	0	0	0	0.93	0	0	0	0	0	0	0	0.01	0.38	0	0	0	0
ADAM20P1	0	0	0	0.46	0	0.42	0	0.7	0.02	0	0	0	0	0.75	0.1	0	0	0.04	0	0	0	0	0	0	0	0
ADAM21	0.03	0	0	0	0	3.16	0	0	0	1.58	0	0	0	0	0	0	0	0	0	0	0	1.69	0	0	0	0
ADAM21P1	0.04	0	0	0	0	1.68	0	0	0	0	0	0	0.04	0	0	0	0	0	0	0	0	0.04	0	0	0	0
ADAM22	0	0	0	0.02	0	0	0	0	0	0	0	0	0	0	0	0.05	0.06	0	0	0	0	0.07	0.26	0.02	0	0
ADAM23	0.33	0	1.47	1.34	0.13	0.2	0.81	0.41	0.54	1.45	0	0	3.88	0	0.23	0	0.58	0.84	0	0	0.37	0.69	0.03	0	0	0.1
ADAM28	0.05	0	0	0.22	0	0	0	0	0	0	0	0	0	1.03	0	0	0	0	0	0	0	0.14	0	0	0	1.43
ADAM29	1	0	0	0	0	0	0	0	0	0	0	0	0	0	0	0.3	0	0	0	0	0	0.46	0	0	0	0
ADAM30	0	0	0	0	0	0	0	0	0	0	0	0	0	0	0.06	0	0	0	0	0	0	0.02	0	0	0	0
ADAM32	0	0	0.02	0.19	0	0	0	0	0	1.66	0	0	0	0.48	0.05	0	0	0	0	0	0	0.03	0.39	0	0	0.06
ADAM33	0	0	0.01	0	0	0	0	0	0	0	0	0	0.03	0.09	0	0	0	0.01	0	0	0	0.1	0	0	0	0
ADAM3A	0	0	0	0	0	0	0	0	0	0	0	0	0	0	0	0	0	0	0	0	0	0.03	0	0	0	0
ADAM3B	0	0	0	0	0	0	0	0	0	0	0	0	0	0	0	0	0	0	0	0	0	1.52	0	0	0	0
ADAM5	0	0	0	0	0	0.07	0	0.04	0	0	0	0	0.03	0	0	0	0	0	0	0	0	0	0	0	0	0
ADAM6	0	0	0	0	0	0	0	0	0	0	0	0	0	0.05	0	0	0	0	0	0	0	0.16	0	0	0	0
ADAM7	0	0	0	0	0	0	0	0	0	0	0	0	0	0	0	0	0	0	0	0	0	0	0	0	0	0
ADAM8	0.06	0	0.05	0.22	0	0	2.17	1.4	0.47	0	0	0	0	1.09	0.22	3.55	0.28	0.2	0	0	0	0.24	0	0	0	0
ADAM9	3.81	3.08	9.84	7.66	10.02	63	83.45	46.94	44.94	68.99	3.13	1.26	0.72	5.9	90.18	67.48	39.47	29.98	8.16	12.74	0	3.02	43.49	20.4	59	65.66
ADAMDEC1	2.21	0	0	0	0	0	0	0	0	0	0	0	0	0	0	0	0	0	0	0	0	0.45	0	0	0	0
ADAMTS1	0.48	1.01	0	0.41	0	0.41	13.33	0.84	1.82	0.97	0	0	0.83	0	6.52	0.37	2.67	0	0	0	0	0.69	9.26	0	1.31	0.74
ADAMTS10	0.04	0	0	0	0	0	0	0	0.01	0	0	0	0.16	0.05	0	0	0	0	0	0	0	0.02	0	0	0	0
ADAMTS12	12.91	0.19	0	8.98	0	0.43	0	0	3.24	2.49	0	0	14.28	6.39	0	0	0	0	7.55	0	0.11	3.85	0	0	0	0.15
ADAMTS13	0.06	0	0.13	0.13	0	0.22	0	0	0	0.18	0	0	0.02	0	0	1.33	0.12	0	0	0	0	0.26	0	0	0	0
ADAMTS14	0.25	0.02	0.4	0	0	0	0	0.06	0	0	0	0	0	0	0	0	0	0	0	0	0	0.47	0	0.01	0	0
ADAMTS15	0.02	0	0.03	0	0	0	0	0	0	0	0	0	0.16	0	0	0	0	0	0	0	0	0.16	0	0	0	0
ADAMTS16	0.07	0	0.01	0	0	0	0	0.06	0	0	0	0	0	0.18	0	0	0	0	1.17	0	0	0.03	0	0	0	0
ADAMTS17	0.07	0	0	0	0	0	0	0.01	0.59	0	0	1.67	0	0	0	0	0.03	0	0	0	0	0.02	0.03	0.37	0.46	0.37
ADAMTS18	0	0	0	0.34	0	0	0	0	0.01	0	0	0	0.19	0.11	0	1.22	0.08	0	0	0	0.14	0.17	0	0	0	0
ADAMTS19	0	0	0	0	0	0	0	0	0	0	0	0	0	0.03	0	0	0	0	0	0	0	0	0	0	0	0
ADAMTS19-AS1	0	0	0	0	0	0	0	0	0	0	0	0	0	0	0	0	0	0	0	0	0	0	0	0	0	0
ADAMTS2	0.04	0	0.38	0	0	0.04	0.78	0	0.12	0	0	0	0.15	0	0	0	0	0	0	0	0	0.22	0	0	0	0.2
ADAMTS20	0.57	0	0	0	0	0	0	0.09	0	0	0	0	0	0.01	0	0	0.3	0	0	0	0	0.63	0	0	0	0.29
ADAMTS3	0.25	0	0	0.43	0	0.84	0.02	0	0.02	0.23	0	2.4	0.08	0.08	0	0.02	0.23	0	0	0	0.04	0.03	0.1	0.01	0	0.36
ADAMTS4	0.12	0	0.03	0.05	0	0	0	0	0	0.02	0.63	0	0.04	1.4	0	0	0.01	0.01	0	0	0.01	0.68	0.02	0	0	0
ADAMTS5	1.75	0.06	0	0.3	0	0	0	0	0.02	0	0	0	0	0	0.01	0	0	0	0.04	0	0	0.86	0	0	0	0.04
ADAMTS6	0.08	0	0.52	0.05	0	1.03	4.42	0	0	0	1.14	0	0.33	0	0.42	0	0.07	0.27	0	0	0	2.11	0	0	0	1.02
ADAMTS7	0.18	0	0	0.03	0	0	0	0	0.13	0.02	0	0	0.05	0.32	0	0	0.02	0	0	0	0	0.09	0	0	0	0
ADAMTS7P1	0.53	0	0	0	0	0	0	0	0	0	0	0	0.04	0	0	0	0	0.04	0	0.03	0	0.93	0	0	0	0
ADAMTS8	0.02	0	0.49	0	0	0	0	0	0	0.05	0	0	0	0	0.05	0	0	0	0	0	0	1.52	2.95	0	0.01	0
ADAMTS9	0	0.31	0	0.21	0	1.98	2	0	0.07	0.1	0	0	0	0.02	0	1.47	0.33	0.08	0	0	0	0.32	0	0.25	0.17	0.18
ADAMTS9-AS1	0	0	0	0.16	0.19	0	0	0.59	0	0	0	0	2.07	0	0	0	0	0	0	0	0	0.1	0	0.13	0	0
ADAMTS9-AS2	0	0	0	0	0	0	0	0	0	0	0	0	0	0.04	0	0	0	0	0	0	0.36	0.32	0	0	0	0
ADAMTSL1	0.19	0	0	0	0	0	0	0	0	0	1.87	0	0.01	0.03	0	0.05	0	0.01	0	0	0.01	0.35	0	0	0	0
ADAMTSL2	0.02	0	0.08	0	0	0	0	0	0.01	0	0.02	0	0	0.29	0	0	0	0.01	0	0	0.01	0.73	0	0.01	0.02	0.01
ADAMTSL3	0.51	0	0	1.63	0.04	0.44	0	0	0.1	0.88	0.03	0	1.44	0.34	0	0	0	0.01	0.13	0	0.15	0.04	0	0	0	0
ADAMTSL4	0.39	0.01	0	0.11	0	0.5	0.12	0.02	1.24	0.01	0	0	0	0.87	3.67	4.63	3.1	5.05	0	0.79	0	1.78	0.62	3.14	0.19	6.98
ADAMTSL4-AS1	0.09	0	4.32	0	0	0	0	0	0	0	0	0	0	0	0	0	0	0	0	0	0	0.94	0	0	0	0
ADAMTSL5	0.03	3.28	0.02	0.71	0.98	0	0	1.87	2.93	4.65	1.31	0	0	1.32	0.02	0	1.14	3.57	0	0.8	0	0.34	2.24	0.98	0	1.91
ADAP1	0	0	0	0.39	0	0	0	0	0	0.49	0	0	0	0.53	0	0	0	0	0	0	0	0.03	0	0	1.74	0
ADAP2	1.94	0.83	0.22	0.13	0	1.85	0	5.98	0.41	0	7.93	0	0	1.17	9.84	3.7	3.32	0	0.17	0	2.54	3.1	0	0	1.57	1.18
ADAR	7.57	12.87	10.38	9.26	10.51	8.17	17.74	10.86	8.21	10.7	6.79	6.54	17.99	6.14	12.7	16.45	12.79	4.6	11.39	4.86	13.13	11.75	13.13	18.62	4.02	10.11
ADARB1	0.75	0.01	0.65	0.54	0	0.19	0.92	0.21	0.7	1.01	0.94	0.13	1.3	0.58	5.44	0	1.26	6.28	0	2.28	0.19	0.28	0.31	1.47	2.06	0.34
ADARB2	0.03	0	0.01	0.03	0	0	0	0	0	0	0	0	0.01	0.03	0	0	0	0	0	0	0	0.64	0	0	0	0
ADARB2-AS1	0.65	0	0	0	0	0	0	0	0	0	0	0	0	0	0	0	0	0	0	0	0	0.92	0	0	0	0
ADAT1	0.06	0.44	2.78	3.11	1.67	5.68	2.17	4.4	4.05	8.33	0.58	6.72	0.02	2.48	11.73	6.1	5.44	6.9	0.26	0.67	3.49	1.47	5.39	1.02	3.29	2.23
ADAT2	2.13	1.16	0	0.61	2.79	2.4	3.75	3.34	1.53	1.35	0.26	2.48	1.84	4.54	4.76	2.61	2.17	9.1	0	0.46	3.1	0.01	4.78	0.01	3.64	3.93
ADAT3	0.06	2.07	8.31	2.42	2.17	6.32	4.66	1.91	9.1	3.77	4.19	11.47	2.04	0.68	1.54	18.28	2.48	0.04	2.31	12.25	1.84	1.45	5.64	0.53	0.98	2.09
ADCK1	1.95	7.14	18.69	13.2	24.72	7.88	4.02	26.64	16.4	18.9	1.33	0.03	0.03	1.26	0.04	8.47	3.79	0.54	6.11	5.11	6.5	2.64	6.88	0.82	5.14	1.68
ADCK2	2.58	2.18	1.03	3.59	9.07	8.84	3.71	15.37	5.82	18.53	2.85	0	0	0.1	6.23	6.82	2.24	0.17	0.59	0	6.33	5.29	1.63	4.48	1.85	8.31
ADCK5	4.46	8.31	0.9	9.58	3.59	7.37	14.09	4.31	7.37	1.59	1.82	3.55	0.16	5.86	2.82	0	6.83	4.65	0	4.64	0	0.95	10.69	0	2.3	0.17
ADCY1	0.03	0.2	0.04	0.18	0	0	0	0.01	0	0	0.1	0	5.43	0.05	0	0	0	0	0	0	0	0.22	0	0	0	0
ADCY10	0.7	0.25	0.16	0.16	0.03	0.91	3.39	1.29	0.22	0.44	0.07	0	0	0.09	5.52	0.06	1.83	3.7	0.05	0	0	0.2	2.74	0.31	0.32	0.86
ADCY10P1	0.21	0	0	0.5	0	0	0.04	0.12	0.19	0	0	0	0	0.01	0.93	0	0.55	2.26	0	0	0.34	0.19	0	0	0.08	0.38
ADCY2	0.05	0	0	0.01	0	0	0	0	0	0.07	0	0	0	0.01	0	0	0	0	0	0	0	0.42	0	0	0	0
ADCY3	0.97	0.19	0.21	0.21	0	2.22	0.43	0.41	0.07	0.67	0.09	0.11	0.38	0.02	0.31	0.2	0.33	0.03	0.35	0.06	0.03	0.27	0.84	0.03	0.09	0.26
ADCY4	0.18	0	0	0	0	0	0	0	0	0	0	0	0.37	0	0	0	0	0	0	0	0	0.31	0	0	0	0
ADCY5	0	0	0	0	0	0.48	0	0	0	0	0.58	0	0	0.18	0.05	0	0.04	0	0	0	0	0	0	0	0.07	0
ADCY6	0.04	0	0	0.01	0	0	0	0	0	0	0	0	0	0.21	0	0	0.03	2.7	0	0	0	0.06	0	0	0	0
ADCY6-DT	0	0	0	0	0	0	0	0	0	0	0	0	0	0	0	0	0	0	0	0	0	0	0	0	0	0
ADCY7	0	0	0	0	0	0	0	0	0.02	0	0	0	0.2	0.02	0	0	0	0	0	0	0	0.51	0	0	1.46	0.2
ADCY8	0	0	0	0	0	0	0	0	0	0.03	0	0	0	0	0	0	0	0	0	0	0	0	0	0	0	0
ADCY9	0.86	0	0	0.34	0	1.57	0.24	1.16	0.28	0	0	0	0	0.03	0.01	0.17	0.06	0.06	0.93	0	0	0.22	1.05	1.07	1.42	0.59
ADCYAP1	0	0	0	0	0	0	0	0	0	0	0	0	0	0	0	0	0	0	0	0	0	1.26	0	0	0	0
ADCYAP1R1	0	0	0	0.04	0	0	0	0	0	0	0	0	1.71	0	0	0	0.01	0	0	0	0	0.03	0	0	0	0
ADD1	27.83	5.96	23.32	11.32	5.59	8.63	16.59	6.43	7.6	5.97	8.35	12.13	2.19	4.74	5.04	12.45	10.41	12.24	4.51	6.28	2.89	12.73	9.73	2.77	10.41	18.37
ADD2	0.02	0	0	0.35	0	0	0.02	0.01	0	0	3.87	0.74	8.26	3.69	0	0	0	0	0.01	0	0.43	2.96	0	0	0	0
ADD3	38.71	58.29	10.02	18.24	18.22	14.23	18.91	22.51	12.2	11.88	8.44	75.57	29.86	12.5	4.62	15.31	17.6	21.21	59.62	5.58	7.28	40.12	3.95	15.89	15.94	12.11
ADD3-AS1	0.07	0	0.04	0	0	0	0	0.06	0	0	0.02	0	0	0	0	0	0.04	7.01	0.11	0	0.03	0	0	0	0.03	0
ADGB	0.28	0	0	0	0	0	0	0.01	0	0	0	0	0.08	0.04	0	0	0	0	0	0	0	0.28	0	0	0	0
ADGRA1	0.35	0.02	0	0	0	0	0	0	0	0	0	0	0.01	0.01	0	0	0	0	0	0	0	0.35	0	0	0	0
ADGRA1-AS1	0	0	0	0	0	0	0	0	0	0	0	0	0	0	0	0	0	0	0	0	0	1.38	0	0	0	0
ADGRA2	0	0	0	0	0	0	0	0	0	0	0	0	0.04	0.03	0	0	0	0	0	0	0	0.03	0	0	0	0
ADGRA3	10.27	3.43	1.65	1.92	0	5.41	11.26	3.72	0.32	3.24	0.23	0.41	4.97	1.62	32.92	0.99	1.74	5.59	0.09	0	2.8	0.43	0	1.01	2.02	7.35
ADGRB1	0	0	0	0	0	0	0	0	0	0	0	0	0	0	0	0	0	0	0	0	0	0.02	0	0	0	0
ADGRB2	0	0	0.02	0	0	0	0	0	0	0	0	0	0.06	0	0	0	0	0	0	0	0	0.34	0	0	0	0
ADGRB3	0	0	0	0	0	0	0	0	0	0	0	0	0	0.02	0	0	0	0	0	0	0	0.05	0	0	0	0
ADGRD1	0	0	0.12	0.04	0.61	1.37	0.92	0	0.16	0	0.12	0	0	0.16	0.56	1.19	0.39	0.01	0	0	0	0.86	0	0	0.08	0
ADGRD1-AS1	0	0	0	0	0	0	0	0	0	0	0	0	0	0	0	0	0	0	0	0	0	0.1	0	0	0	0
ADGRE1	0.31	0	0	0.48	0	0	0	0	0	0	0	0	0.19	0.12	0	0	0	0	0	0	0	0.83	0	0	0	0
ADGRE2	0	0.07	0	0	0.05	0.06	0.19	0.03	0	0	0	0	0	0.03	0	1.15	0.13	0	0	0	0	0.07	0	2.85	0.28	0
ADGRE3	0	0	0.03	0	0	0	0	0	0	0	0	0	0	0.06	0	0	0	0	0	0	0	0.51	0	0	0	0
ADGRE4P	0.51	0	0	0	0	0	0	0	0	0	0	0	0	0	0	0	0	0	0	0	0	0	0	0	0	0
ADGRE5	0.08	1.4	0	1.25	3.53	10.75	25.41	3.18	7.28	10.74	0.34	0	0	0.17	7.14	3.55	2.62	8.08	0.12	0.01	0.01	0.5	7.16	11.01	4.19	24.03
ADGRF1	0	0	0	0	0	0	0	0	0	0	0	0	0	0.06	0	0	0	0	0	0	0	0.18	0	0	0	0
ADGRF2	0.15	0.08	0	0.04	0	0	0	0.04	0	0	0	0	0.03	0.24	0	0	0.25	0	0	0	0	0.24	0	0	0	0.02
ADGRF3	0	0	0	0.08	0.07	0.34	0	0.24	0.15	0.04	0.19	0	0	0.02	0.4	0.01	0.13	0.58	0	0	0	0.26	0	0	0.02	0.11
ADGRF4	0	0	0	0.74	0	0	0	0	0	0.02	0	0	0	1.54	0	0	0.7	0	0	0	0	0.05	0.05	0	0	0
ADGRF5	0.09	0	0	0	0	0	0	0	0	0	0	0	0	0.07	0	0	0.04	0	0	0	0	0.15	0	0	0	0.13
ADGRF5-AS1	0	0	0	0	0	0	0	0	0	0	0.02	0	0.16	0	0	0	0	0	0	0	0	1.25	0	0	0	0
ADGRG1	0.07	0	0	0	0	0	0.33	0	0	0	0.07	0	0	1.78	1.5	0	5.9	4.75	0	0	0	0.24	0	0.01	0	0
ADGRG2	0	0	0.01	0.03	0	0	0	0	0	0	0	0	0	0.16	0.01	0	0	0	1.28	0	0	0.22	0	0.01	0	0
ADGRG3	0.07	0	0	0	0	0	0	0	0	0	0	0	0	0	0	0	0.05	0	0	0	0	0.03	0	0	0	0.06
ADGRG4	0	0	0	0	0	0	0	0	0	0	0	0	0	0	0	0	0	0	0	0	0	0.46	0	0	0	0
ADGRG5	8.3	0.74	0	0.45	0	0	0	0	0.58	0	0	0.07	0	0	1.8	2.37	1.31	0.9	1.37	0	0	0.11	0.38	0	0	0.27
ADGRG6	0.03	0.01	0	0	0.26	8.29	16.52	2.46	1.64	5.89	0	0	0	0	9.53	1.45	1.22	0	1.75	1.74	0	0.89	4.17	3.39	1.23	6.4
ADGRG7	0	0	0	0	0	0	0	0	0	0	0	0	0	0.12	0	0	0	0	0	0	0	0	0	0	0	0
ADGRL1	3.32	1.17	0.33	0.34	0.15	0.8	3.23	0.45	0.66	0.37	0.6	0	0.67	0.68	0.52	0.28	1.15	2.07	0.68	0	0	2.18	0.32	1.95	0.21	0.17
ADGRL2	0.86	0.03	0.01	2.02	0.02	16.61	55.87	1.94	3.57	2.34	0.01	0.1	1.98	0	13.78	19.04	8.21	15.93	2.35	4.42	0.24	2.32	21.43	13.16	0.08	16.89
ADGRL3	0.44	0.01	0.2	0.28	0.01	0	0	0.01	2.1	0.69	0.82	0	0.88	0.1	4.72	0	1.27	0.03	2.36	0	0	0.34	0.55	0	0	0.24
ADGRL3-AS1	0	0	0	0	0	0	0	0	0	0	0	0	0	0	0	0	0	0	0	0	0	0	0	0	0	0.11
ADGRL4	0	0	0	0	0	0	0	0	0.09	0	0	0	0	0	0	0	0	0	0	0	0	0.48	0	0	0	0
ADGRV1	0.5	0.66	0.01	0.36	0	0	0.02	0	0.11	0.49	0	0	0.1	0.02	0.09	0	0.17	0	0.13	0	0	0.34	0	0.1	0.59	0
ADH1A	0	0	0	0	0	0	0	0	0	0	0	0	0	0	0	0	0	0	0	0	0	0	0	0	0	0
ADH1B	1.51	0	0	0	0	0	0	0	0	0	0	0	0	0.51	0	0	0	0	0	0	0	0	0	0	0	0
ADH1C	0	0	0	0	0	0	0	0	0	0	0	0	0	0	0	0	0	0	0	0	0	0	0	0	0	0
ADH4	0	0	0	0	0	0	0	0	0	0	0	0	0	0	0	0	0	0	0	0	0	0	0	0	0	0
ADH5	80.26	92.62	66.98	88.13	70.45	59.19	36.85	71.75	59.14	77.32	85.82	82.96	99.66	48.9	23.36	85	65.74	72.7	42.31	37.29	113.59	41.26	36.4	54.05	57.31	58.96
ADH6	0	0	0	0	0	0	0	0	0	0	0.11	0	0	0	0	0	0	0	0	0	0	1.85	0	0	0	0.25
ADH7	0.54	0	0	0	0	0	0	0	0	0	0	0	0	0	0	0	0	0	0	0	0	0	0	0	0	0
ADHFE1	0	0	0	0	0	2.56	0	0	0.44	0	0.48	0	0	0	7.06	0	0	8.16	0	0	0	0	0	0	0	0
ADI1	161.35	96.33	111.76	81.01	58.54	157.36	80.79	78.77	137.44	52.16	65.8	143.28	49.52	90.6	33.87	51.18	68.16	61.37	91.77	147.98	71.44	42.25	134.37	117.2	59.25	49.35
ADIG	0	0	0	0	0	0	0	0	0	0	0	0	0	0	0	0	0	0	0	0	0	0.2	0	0	0	0
ADIPOQ	0	0	0	0	0	0	0	0	0	0	0	0	0	0	0	0	0	0	0	0	0	0	0	0	0	0
ADIPOQ-AS1	0.34	0	1.95	0	0	0	0	0	0	0	0	0	0.78	0	0	0	0	0	0	0	0	0.09	0	0	0	0
ADIPOR1	94.41	49.28	60.93	56.53	85.72	36.9	20.9	91.52	88.14	74.78	74.98	82.69	50.83	43.83	69.24	49.91	60.16	42.87	89.64	92.11	31.84	42.59	35.24	55.91	47.84	52.35
ADIPOR2	0.04	1.75	1.38	4.04	6.09	17.24	43.2	11.44	7.5	11.62	2.18	1.28	0	3.3	21.31	5.87	10.85	26.61	1.32	1.79	0.01	3.18	0.99	3.15	9.32	11.8
ADIRF	0	0	0.04	0	0	0	0	0	0	0.87	0	0	0	0	0	0	0	0	0	0	0	0	0	0	0	1.01
ADK	8.67	17.96	12.66	4.72	6.18	101.32	153.83	53.89	65.55	16.1	66.1	93.53	19.8	20.24	53.07	84.38	68.35	46.44	17.14	70.51	1.9	29.16	82.1	75.23	41.72	70.96
ADM	1.38	4.88	16.61	38.81	25.23	54.21	86.61	57.08	160.45	75.02	22.15	43.57	5.46	5.14	162.13	32.1	98.69	6.1	42.62	7.78	0	31.2	19.69	16.54	15.86	40.26
ADM2	2.9	0	0.02	0	0.02	0.17	3.79	0.07	0.01	0.32	0.07	0	0.12	0	1.04	0.16	0.88	0	0	0	0	0.18	0.95	0	0.05	0.01
ADM5	0.21	0.1	0	0.05	0	3.32	5.63	0	0.59	0.29	0.08	0	0	2.64	0.98	0	2.29	4.54	0	0	0	0.03	0.04	0	0	0.88
ADNP	17.74	3.71	8.65	5.1	11.33	19.36	26.64	6	7.04	6.97	5.81	6.99	16.29	8.44	20.94	7.88	15.9	9.79	9.66	4.92	14.25	16.57	14.07	13.26	14.02	18.1
ADNP-AS1	0.3	0	0	2.85	0	0.19	0	3.32	1.02	0	2	0.06	0	0	0	0	0.89	0.39	0	0	0	1.38	0	0	0	2.64
ADNP2	2.42	1.57	4.25	1.98	0.32	6.85	4.93	2.64	1.17	1.12	2.33	6.43	5.4	3.26	8.78	5.3	5.1	5.27	1.82	0.47	1.33	3.75	7.34	0.36	1.31	2.11
ADO	5.63	1.18	3.91	2.03	0.22	0.5	10.41	4.86	1.72	2.35	0.47	1.77	1.7	3.9	0.5	0.74	5.79	4.74	1.6	3.21	4.08	1.05	0	4.85	2.77	4.13
ADORA1	0	0	0	0	0	0	0	0	0	0	0	0	7.77	0	0	0	0	0	0	0	0	0.08	0	0	0	0
ADORA2A	7.54	0	0	0	0.1	0	0	2.09	0	0	0	0	4.17	0	0	0	1.12	0.06	0	0	0	0.35	0	2.25	0	0
ADORA2A-AS1	0.04	0	0	0	0	0	0	0.07	0	0	0	0	0.4	0	0	0	0	0	0	0	0	0.05	0	0	0.03	0
ADORA2B	7.32	8.36	10.57	32.81	32.24	24.95	14.1	5.4	9.67	6.67	5.56	0.06	0	5.91	0	11.09	1.8	0	4.65	1.18	0	4.51	0	17.05	0	7.02
ADORA3	0	0	0	0	0	0	0	3.36	0	0	0	0	0	0	0	0	0	0	0	0	0	0.08	0	0	0	0
ADPGK	30.94	10.82	32.94	40.78	11.08	44.77	106.48	37.35	26.17	64.9	5.05	23.32	6.05	5.36	54.65	59.01	27.47	20.48	22.42	4.95	22.13	7.06	29.77	26.52	17.64	29.67
ADPGK-AS1	0.1	0	0	0.2	0	0	0.11	0	0.17	0.02	0	1.5	0	0	1.4	0	0.03	0	0	0	0	0.03	0	0	0	0
ADPRH	0.03	0.12	0	0	0	0	0	0	0	0	0.99	0	0.03	0.67	0	0	0	0	0	0	0	0	0	0	0	0
ADPRHL1	0	4.12	13.44	0.83	1.35	0.03	0	1.18	0.31	0	0	0	0	0	0	0	0.02	4.06	0	0	1.61	0.4	3.96	0	0	0
ADPRHL2	27.96	31.96	35.96	25.02	22.6	16.19	12.12	28.81	26.3	36.21	7.24	27.6	11.97	10.89	13.92	4.91	17.21	20.76	27.04	31.13	9.93	17.13	18.31	37.86	30.28	6.15
ADPRM	29.01	7.35	16.76	9.89	13.73	3.5	0.32	4.43	11.43	6.78	15.23	15.14	6.74	8.47	1.24	25.99	17.78	5.8	0.59	6.8	0	5.25	0	11.3	14.99	11.99
ADRA1A	0.2	0	0	0.02	0	0	0	0.07	0.02	0	0	0	0	0.17	0.08	0	0	0	0	0	0	0.02	0	0	0	0
ADRA1B	0	0	0	0	0	0	0	0	0	0	0	0	0.02	0	0	0	0	0	0	0	0	0	0	0	0	0
ADRA1D	0.44	0	0	0	0	0	0	0	0	0	0	0	0	0	0	0	0	0	0	0	0	0	0	0.03	0	0
ADRA2A	0	0	0	0	0	0	0	0	0	0	0	0	0.02	0.1	0	0	0	0	0	0	0	0.51	0	0	0	0
ADRA2B	0.02	0	0	0	0	0	0	0	0	0	0	0	0.01	1.87	0	0	0	0	0	0	0	0.81	0	0	0	0
ADRA2C	0	0	0	0.02	0.4	0	0	0	0	0	0.4	0.03	0	0.73	0	0.04	0	0	0	0	0	0	0	0	0	0
ADRB1	0.06	0	0.05	0	0	0	0	0	0	0	0	0	0	0	0	2.63	0	0	0	0	0	0	0	0	0	0
ADRB2	1.6	0	0	0	0	0	0	0	0	0	0.01	0	0	0.07	0	0	0	0	0	0	0.02	0	0	0	0	0
ADRB3	0	0	0.57	0	0	0	0	0	0	0	0	0	0	0.22	0	0	0	0	0	0	0	0	0	0	0	0
ADRM1	215.09	153.33	158.68	227.52	158.96	100.56	71.93	136.6	183.32	148.68	193.08	162.02	248.65	215.96	152.47	162.61	174.99	74.01	188.14	200.07	194.71	145.25	276.63	150.2	180.47	106.75
ADSL	132.09	103.54	64.92	120.98	88.28	111.33	64.15	104.45	91.04	106.75	141.32	98.86	196.96	141.61	88.45	108.18	168.12	132.07	213.37	211.72	160.9	123.41	292.83	131.69	126.31	150.72
ADSS1	0.15	0	0	0	0	0	0	0	0	0	0	0	0	0.03	0.07	0	0	0	0	0	0	0.33	0	0	0	0
ADSS2	33.27	24.93	4.88	10.51	28.71	20.87	6.32	15.11	14.13	8.23	35.21	32.55	17.42	24.13	24.99	36.21	22.14	26.14	20.27	53.78	16.06	21.04	12.22	20.48	22.97	24.63
ADTRP	0.15	10.66	4.36	23.94	10.41	95.33	34.87	22.88	36.64	36.16	12.79	1.62	9.1	0	54.15	12.01	50.63	14.36	2.38	13.7	0	2.84	42.12	4.15	88.33	76.65
AEBP1	3.7	0.57	0	0	0	0	0	0	0	0.62	0	0.01	0	0.3	0	0	0	0	0	0	1.71	0.21	0	1.83	0	0
AEBP2	25.14	11.01	8.33	18.37	10.06	22.91	33.48	16.22	20.97	16.47	38.64	18.07	12.23	21.35	68.7	23.2	27.2	27.96	24.04	22.94	4.47	12.17	18.79	14.37	8.23	16.11
AEN	29.39	8.46	9.69	11.97	8.25	10.76	33.24	19.9	29.4	21.18	14.15	22.69	2.39	21.27	18.12	11.42	12	10.18	23.36	25.13	16.07	18.65	15.72	11.11	13.2	9.46
AFAP1	0.59	0.03	0.94	0.56	0.54	1.35	3.68	0.94	1.5	1.55	3.22	0	0	1.96	3.08	0.16	1.83	0.53	3.53	4	0	1.52	5.81	0.23	0	1.35
AFAP1-AS1	0.9	0	0	0.11	0	0.01	1.45	0.38	0	0	0	0	0.76	0.14	0	0	0.12	0	0.01	0.03	0	0	0.02	0	0	0
AFAP1L1	0.03	0	0.33	0.56	0.13	0	0	1.32	0.15	0	4.1	0	0.01	4.43	1.69	0	3.44	2.39	2.18	1.98	0	3.73	5.75	10.18	0	2.67
AFAP1L2	0.33	0	0.1	0	0	0	0	0	0	0	0	0.01	0.13	0.21	2.59	0	1.12	0	0	0.01	0	0.65	0	0	0	0
AFDN	7.3	3.74	0.39	4.07	3.51	6.77	28.55	5.99	2.86	3.89	2.99	5.63	1.81	6.6	13.79	16.9	8.28	7.71	3.99	0.31	4.66	8.89	11.43	9.06	3.56	7.59
AFDN-DT	0.04	0	0	0.96	0	0	0	0.68	0.21	0	0	0	3.3	0.06	0	0	0.21	4.23	0	1.8	0	0.18	0	0	0	0.12
AFF1	7.2	4.11	5.44	8.53	4.67	2.37	8.74	7.43	4.55	6.51	3.49	3.05	3.23	3.43	1.81	7.16	4.45	2.69	4.24	1	6.28	2.54	3.29	3.43	0.62	4.6
AFF1-AS1	0.18	1.21	1.29	0.16	1.46	0	0	1.99	0.92	1.46	0	0.06	0	1.16	0.82	3.35	0.36	0.06	0.45	0.14	0	0.04	0	0	1.44	0
AFF2	0	0.01	0	0.14	0	0.09	0	0	0	0	0.14	0	0.01	0.11	0	0	0.13	0	0	0	0	0.01	0	0	0	0
AFF3	0.04	0.01	0.01	0.43	0	0	0.01	0	0	0	0.08	0	1.1	0	0	0	0	0	0.12	0	0	0.25	0.01	0	0	0
AFF4	3.68	2.01	5.46	1.82	5.1	9.86	13.49	5	5.21	5.46	5.76	2.42	1.32	6.43	22.74	5.65	11.5	12.97	2.55	4.15	3.5	6.5	10.33	5.05	2.88	7.14
AFG1L	3.09	1.76	1.59	3.52	1.36	2.46	0	3.55	2.03	4.99	1.86	3.36	1.5	1.58	0.01	0	1.02	2.33	0	2.09	2.06	3.04	3.84	0	2.24	2.06
AFG3L1P	0	1.89	0.82	3.16	1.52	11.28	38.62	3.78	6.37	3.32	0.91	6.29	9.45	6.36	11.71	19.48	6.52	8.41	4.07	1.13	1.47	2.05	9.03	4.48	9.25	10.08
AFG3L2	18.46	15.25	25.68	21.16	24.83	26.16	48.82	19.58	20.67	19.44	31.03	14.82	16.99	13.35	21.82	27.04	20.22	17.13	28.56	13.63	35.27	6.46	25.04	24.94	20.18	15.93
AFM	0	0	0	0	0	0	0	0	0	0	0	0	0	0	0	0	0	0	0	0	0	0	0	0	0	0
AFMID	10.98	6.09	4.12	2.13	10.31	8.23	21.52	1.37	5.28	9.26	8.78	5.1	7.39	7.44	2.53	10.44	9.83	8.36	8.65	0.02	11.3	6.14	9.73	9.11	21.1	7.68
AFP	0	0	0	0	0	0	0	0.31	0	0	0	0	0	0	0	0	0	0	0	0	0	0	0	0	0	0
AFTPH	16.21	11.77	29.69	13.95	16.66	7.56	17.48	9.03	5.39	7.14	2.92	4.93	3.43	9.39	11.47	25.2	8.65	11.23	16.16	7.13	16.56	1.48	5.63	4.92	5.25	6.79
AGA	0.65	5.16	0	10.35	0	3.3	20.02	0.25	2.95	6.97	0.85	0	0	0	22.52	7.4	5.74	1.15	4.26	0	12.41	0.07	0	0	6.38	19.69
AGAP1	0	0.35	0.62	0.07	0.14	0.3	4.24	2.28	0.1	0.22	1.26	1.57	0.81	0.46	3.25	0.7	1.78	1.08	0.36	0.69	0.03	0.68	2.35	0.65	0.51	0.97
AGAP1-IT1	0	0	0	1.15	2.38	0	0	0	0.08	0	3.93	0	0	0.15	0	0	0	0.27	0	0	0	0	0	0	0	0.15
AGAP10P	2.2	0.09	0	0.15	0	0.83	1.51	0.07	0.32	0.06	0.15	0	0	0	1.35	0	0.04	0	0	0	0	0	0.06	0	0	0
AGAP11	0.49	0	0.05	0	0	3.72	4.21	0	0.02	0	0.02	0	0	0	0	0	0	0.05	0	0	0	0.1	1.05	0	0	0.61
AGAP12P	1.05	0	0	0.06	0	0.1	0	0	0	0.16	0.24	0	0	0.42	0.16	0	0.14	0.07	0	0	0	1.8	0	0.24	0	0.06
AGAP2	0.02	0	0	0.02	0	0	0	0	0	0	0	0	0.03	0.27	0	0	0	0	0	0	0	0.19	0	0	0	0
AGAP2-AS1	0	0	0	0	0	0	0	0	0	0	0	0	0.03	0	0	0	0	0	0	0	0	0.16	0	0	0	0
AGAP3	4.81	3.38	1.87	3.41	5.1	11.35	26.27	4.83	6.66	6.15	7.86	0	8.02	0.82	11.54	5.55	10.23	3.36	1.89	7.19	0	0.57	3.88	11.79	9.7	5.94
AGAP4	0	0	0.53	0.35	0.07	1.47	12.89	1.55	0.46	1.1	0	0.29	0	3.18	2.32	1.89	2.01	1.79	0	0.04	2.4	0	0	1.65	3.41	2.55
AGAP5	0	0	0	0.12	0	0	0	0	0	0	0	0	0	0	0	0	0.31	0	0	0	0	0.92	0	0	0	0
AGAP6	0	0	0	0	0	0.89	0	0	0.28	0	0	0.07	1.35	0	0	0	0	14.52	0	0	0.4	2.44	2.88	5.42	0	0
AGAP7P	0.68	0.67	0	0.44	0.3	1.31	6.48	0.53	0.54	0.56	0.14	0.02	0	0.18	5.08	0.88	1.88	0.99	0.61	0	0	2.41	0.47	0	0.62	1.02
AGAP9	0	0	0	0	0	0	0	0	0	0	0	0	0.66	0	0	0	0	0	0	0.08	0	0	0	0	0	0
AGBL1	0	0	0	0	0	0	0	0	0.02	0	0	0	0	0	0	0	0	0	0	0	0	0.07	0	0	0	0
AGBL1-AS1	0	0	0	0	0	0	0	0	0	0	0	0	0.05	0.42	0	0	0	0	0	0	0	0	0	0	0	0
AGBL2	0	0	0.03	0	0	0	0	0	0	0.14	0	0	0.04	0	0.02	0.01	0	0	0	0	0	0.89	0	0	0	0
AGBL3	14.58	1.71	0	2.49	0	4.89	0	0.54	1.99	1.05	0	0	0.05	0.02	0	0	1.08	0.04	0	0	0	9.83	0	0	1.56	1.26
AGBL4	0	0.28	0	0.08	0	0.02	0	0	1	0	0.39	0.67	0	0	0.76	0	0.01	0.07	0.42	0	0	0.36	0	0	0	0
AGBL4-AS1	0	0	0	0	0	0	0	0	0	0	0	0	0	0	0	0	0	0	0	0	0	1.38	0	0	0	0
AGBL4-IT1	0	0	0	0	0	0	0	0	0	0	0	0	0	0	0	0	0	0	0	0	0	1.25	0	0	0	0
AGBL5	0.2	6.98	0.93	1.97	2.84	2.85	1.82	3.95	1.29	2.27	1.53	13.67	2.13	2.58	0.12	11.48	3.53	0.3	3.35	4.02	7.58	2.74	0.05	0.61	11.85	1.64
AGBL5-AS1	0	0	0	0	0	0	0	0	0	0	0	0	0	0	0	0	0	0	0	0	0	0	0	0	0	0
AGER	1.06	0	0	0.5	0	6.86	14.35	0.3	5.01	8.58	0.29	0	0	3.46	4.25	1.3	2.46	8.31	0.89	0	0	3.71	12	2.08	52.04	8.21
AGFG1	3.03	4.93	1.72	5.93	7.76	5.43	11.42	6.07	2.68	2.68	4.39	2.02	3.27	6.48	3.25	9.65	6.2	11.14	5.95	4.1	3.89	3.7	3.79	4.13	2.92	5.13
AGFG2	0.07	0.04	0.02	0.3	0	0.01	1.17	0	0.2	0.38	0.72	0	0.06	0.16	0	0	0.04	0	0	0	0	0.19	0	0	0	0.02
AGGF1	32.22	23.92	41.69	25.72	10	4.65	15.23	4.06	7.72	7.22	10.23	9.13	13.92	4	15.18	10.9	4.71	2.08	15.36	3.52	5.55	4.46	7.95	8.68	2.79	2.89
AGK	0.07	10.22	17.85	17.44	6.84	4.23	4.81	12.09	12.01	18.28	2.16	8.17	12.35	17.29	0.36	7.27	12.59	4.36	12.17	11.72	7.91	6.63	9.68	8.47	18.22	7.44
AGL	74.85	59.8	128.44	63.5	106.43	44.15	82.13	41.52	33.84	36.27	32.75	38.95	45.41	30.36	36.72	39.02	17.38	21	46.83	30.14	94.27	32.24	13.32	43.1	28.48	28.19
AGMAT	0.06	0.08	0.03	0.06	0	0.2	0.09	0	0.21	0.35	0	0	2.75	0.1	0.02	0.37	0.04	0.02	0	0	1.74	0.71	0.05	0.03	0	0.01
AGMO	0.18	0	0.06	0	0	0	0	0.32	0.41	1.4	0	0	0	0.25	0.1	0	0	0	0	0	0	0	0	0	0	0
AGO1	1.12	3.62	3.82	1.21	1.49	2.5	2.01	0.1	0.85	0.46	1.68	0.72	1.64	1.02	9.47	5.23	2.29	4.47	5.49	0.65	4.42	3.22	7.6	0.13	2.57	2.2
AGO2	1.25	1.33	2.28	1.65	2.02	6.81	12.8	5.99	3.08	5.01	2.43	2.19	3.74	1.44	9.6	4.47	5.37	8.71	0.16	3.62	2.81	3.7	1.97	2.98	3.62	4.95
AGO3	0.47	1.41	1.14	0.5	0.57	0.74	1.83	0.47	0.24	0.51	0.41	0.02	1.49	1.03	0.84	0.16	0.97	1.29	0.11	0.01	0.24	0.93	0.38	0.02	0.82	0.29
AGO4	0.04	1.59	0	1.04	0	1.68	1.07	0.74	0.54	1.12	0.07	0	0.1	0.97	2.09	3.62	2.84	0.58	0.05	0	0	0.67	0.12	0	0	1.17
AGPAT1	0.04	0.99	2.97	3.94	11.33	3.5	7.97	2.65	3.66	3.04	5.53	8.97	7.41	3.53	9.84	13.65	8	6.06	7.34	4.41	2.2	8.24	9.42	8.33	1.71	7
AGPAT2	52.33	68.76	168.15	67	45.57	23.02	16.12	130.65	60.27	104	4.75	58.24	3.47	7.36	37.29	13.17	4.74	6.28	25.97	24.14	2.56	3.37	14.4	27.8	32.13	11.96
AGPAT3	0.64	0.32	1.93	1.17	2.81	1.18	0	0.03	0.51	1.27	0.07	0	0.51	0.29	0	0.53	0.65	0.66	0	0	0	0.83	0	0	0.27	0.66
AGPAT4	0.08	0	0	0.27	0.02	0.01	4.24	0.64	0	0.04	0	0	0.06	0	4.01	0	0.1	0	0	0	0	0.38	0	0	0	0.01
AGPAT4-IT1	0	0	0.11	0.05	0	0	17.84	2.34	0	0	0	0	0	0.02	0	0	0	0	0	0	0	0.66	2.76	0	0	0
AGPAT5	0.89	0.6	0.01	4	5.25	32.57	29.83	8.57	12.29	13.25	5.08	2.95	0	2.61	38.15	27.62	31.07	41.25	2.43	0.07	0.08	1.22	24.6	12.21	21.41	33.16
AGPS	8.65	5.42	7.49	6.9	6.07	7.49	13.91	7.45	6.38	6.84	11.46	3.91	7.46	3.48	4.68	8.16	9.02	9.17	14.35	8.19	2.3	4.76	6.44	11.57	7.31	5.22
AGR2	0	0	0.79	0	0	0	0.24	0	0	0	0	0	0	0	0	0	0	0	0	0	0	0	0	0	0	0
AGR3	0	0	0	0	0	0	0	0	0	0	0	0	0	0	0	0	0	0	0	0	0	0	0	0	0	0
AGRN	0.06	0	0.01	0	0	0.82	2.92	0.15	0.25	0.13	0	0	0.24	0.05	0.26	0.98	0.14	0.34	0.02	0	0	0.32	0.57	0.23	0.03	0.35
AGRP	0	0	0	0	0	0	0	0	0	0	0	0	0	0	0	0	0	0	0	0	0	0	0	0	0	0
AGT	0	0	0	0	0	0	0	0	0	0	0	0	0	0.04	0	0	0	0	0	0	0	0.78	0	0	0	0
AGTPBP1	5.78	4.65	6.3	5.92	5.83	5.91	15.81	5.37	4.4	9.11	5.62	0	11.15	10.71	12.47	0.75	6.9	2.44	7.23	6.85	1.58	2.15	4.16	1.46	5.21	5
AGTR1	4.69	0	0	0	0	0.11	0	0	0	0	0.22	0	0	0.08	0	0	0	0	0	0	0	0.15	0	0	0	0
AGTR2	0	0	0	0	0	0	0	0	0	0	0	0	0	0	0	0	0	0	0	0	0	0	0	0	0	0
AGTRAP	15.76	52	0.19	52.32	29.06	15.53	10.31	35.63	36.68	53	4.95	6.89	35.43	14.96	6.64	42.75	14.7	16.93	38.81	9.4	0	15.38	4.86	0.58	16.31	36.12
AGXT	0.09	0	0.02	0	0	0	0	0	0.02	0	0	0	0.06	0.18	0.02	0	0.01	0.02	0	0	0	0.12	0	0	0	0
AGXT2	0	0	0	0	0	0	0	0	0	0	0	0	0	0	0	0	0	0	0	0	0	0.04	0	0	0	0
AHCTF1	8.1	8.04	7.28	5.12	4.26	9.41	13.19	4.8	7.71	11.44	7.31	5.37	4.98	5.72	21.65	7.72	6.58	12.5	5.78	3.03	1.54	4.88	10.49	9.81	7.63	8.84
AHCTF1P1	0.11	0.13	0.62	0.21	0.15	0.2	0.05	0.04	0.28	0.31	0.11	0.1	0.06	0.15	1.44	0.16	0.11	0.12	0.08	0.07	0.1	0.26	0.11	0.12	0.05	0.08
AHCY	92.41	38.48	154.94	83.86	143.45	40.68	55.28	57.54	77.65	62.2	68.2	110.12	140.57	120.29	42.62	96.71	94.55	79.34	97.23	116.76	45.05	63.28	23.12	139.9	67.49	59.38
AHCYL1	18.07	16.3	10.17	19.31	25.26	16.19	35.17	8.01	12.36	2.61	38.37	23.14	25.01	19.56	46.98	20.05	51.95	49.31	41.31	30.02	15.61	34.7	33.54	50.66	26.98	32.51
AHCYL2	4.86	3.72	2	4.75	1.39	0.33	0	0	0.47	0.1	0.14	7.39	1.44	2.89	1	3.57	3.65	0.47	2.91	0	2.06	3.62	2.82	1.29	0.07	2.98
AHDC1	0	0.45	0	0.17	0	0.28	0.82	0	0.39	0.22	0.04	0.78	0.06	0.31	0.28	0.03	0.67	0.71	0.04	0.02	0.11	1.14	0.28	0.58	0.24	0.4
AHI1	3.65	2.49	3.29	1.81	0.65	7.14	16.59	1.42	2.89	11.46	1.9	1.04	2.47	0.22	11.75	9.8	6.2	14.66	0	4.97	0	0.31	4.17	0	0	8.78
AHNAK	7.41	5.25	2.08	4.21	4.83	28.49	83.83	22.36	17.7	20.92	3.47	2.87	2.75	0.11	14.82	22.74	13.06	30.38	6.55	1.96	3.7	1.9	25.17	13.69	10.89	39.92
AHNAK2	0.05	0	0	0	0.76	0	1.4	0	0.02	0	0	0	0.01	0	0	0	0	0	0	0	0	0.44	0	0.01	0	0
AHR	0	0.86	0.64	0.13	1.51	0.06	0.65	0.01	0.32	0.12	0	0	0.03	0.01	0.15	0	0.19	0	0	0	0.08	0.8	0.14	0.01	0	0.34
AHRR	0.15	0	0	0.02	0	0	0	0	0.18	0	0	0	0.19	0.03	0	0	0	0	0	0.01	0	0.21	0	0	0.01	0
AHSA1	193.47	280.91	217.79	215.08	201.54	153.32	131.98	169.24	157.12	197.47	222.7	194.08	342.81	224.75	184.91	307.18	194.81	171.11	311.8	228.21	188.42	193.49	209.67	258.5	210.1	185.01
AHSA2P	0	1.56	1.02	0.81	0.04	2.02	6.58	7.01	0.83	4.07	1.74	0	2.29	5.06	20.74	0.08	7.07	1.78	0.05	0	2.95	2.5	1.85	1.22	1.28	1.99
AHSG	0.36	0	0.8	0.07	0	0	0	0	0	0	0	0	0	0	0	0	0	0	0	0	0	0.15	0	0	0	0
AHSP	0	0	0	1.64	8.75	0	0	0	1.9	0	0	0	0	0	0	0	0	0	0	0	0	1.95	0	0	0	0
AICDA	0.34	0.06	7.56	0.02	0	0	0	0	1.29	0	0	6.29	0	0	0.02	0	0.6	0	0	0	4.72	0	0.12	0	1.05	0.43
AIDA	9.2	5.51	12.69	9.37	13.11	5.42	5.41	17.74	7.97	9.9	9.32	3.59	5.4	19.32	23.07	12.19	13.12	17.91	10.58	8.92	12.27	19.32	3.86	20.62	7.89	17.77
AIF1	0	0	0	0.08	0	0	0	0	0.09	0	0	0	0	0	0	0	0	0	0	0	0	0.47	0	0	0	0
AIF1L	13.68	37.85	49.81	30.26	30.72	38.34	30.51	46.12	46.21	31.16	53.68	32.46	8.38	19.34	36.71	19.96	43.7	13.03	11.03	61.97	34.55	23.99	24.12	18.51	35.22	20.6
AIFM1	45.05	50.4	87.73	44.32	18.15	19.68	44.57	85.87	56.84	41.75	32.41	51.43	43.53	37.72	23.44	78.67	33.13	42.17	9.21	87.44	100.7	46.01	20.76	40.07	70.6	26.72
AIFM2	22.18	18.76	8.81	8.41	0.15	0.62	0	0.79	2.36	0	7.38	0	1.77	0	3.05	0	0.93	0	4.82	1.24	11.87	6.29	0	0	10.83	0.01
AIFM3	0	0	0	0	0	0.03	0	0	0	0	0	0	0	0	0	0	0	0	0	0	0	0.1	0	0	0	0
AIG1	0.17	0.21	0.19	0.13	0.23	0.15	0.16	0.18	0.32	0.17	1.88	0.08	1.41	6.87	0.16	0.13	4.94	0.03	9.52	0.1	5.89	0.89	0.21	0.16	0.02	5.87
AIM2	0	0.03	0	0.37	0.43	0	0	0	0	3.56	0	0	0	0.41	0	0	0	0	0	0	0	0.12	0	0	0	0
AIMP1	76.93	67.34	81.55	77.4	85.7	74.18	70.92	63.08	72.35	87.47	34.82	58.05	70.83	46.7	20.75	62.46	67.36	29.82	39.02	61.4	60.51	63.09	57.93	74.31	92.36	71.03
AIMP2	235.18	205.66	204.17	127.92	144.51	143.79	44.58	175.19	187.53	197.62	142.94	231.25	135.62	97.33	130.82	85.41	139.21	93.84	62.14	141.96	124.27	241.66	125.18	141.07	132.04	123.95
AIP	39.69	13.18	19.07	11.41	9.85	0.05	0	11.66	8.57	15.09	15.27	6.09	33.62	16	13.4	8.16	16.65	30.67	4.42	9.25	11.99	0.31	0	0	5.63	12.17
AIPL1	0	0	0.02	0.07	0	0	0.18	0	0	0	0	0	0.02	0	0.02	0.02	0	0.08	0	0	0	0.42	0	0	0	0.02
AIRE	0.1	1.99	1.92	0.98	0.57	1.97	8.85	1.5	6.49	3.99	1.72	0	0	5.51	0	5.9	0	0.08	0	0	0.33	1.43	0	0	0.79	0
AIRN	0	0	0	0	0	0	0	0	0.12	0.07	0	0	0.02	0	0	0	0.54	0	0	0	0	0.02	0	0	0	0.57
AJAP1	0.14	0.02	0.02	0.03	0	0	0	0	0	0	0	0	0.01	0.48	0.02	0.45	0.01	0.03	0	0	0	1.2	0.04	0.02	0	0
AJM1	0	0	0	0	0	0	0	0	0	0	0	0	0	0	0	0	0	0	0	0	0	0.02	0	0	0	0
AJUBA	0.05	0	3.26	0.93	0	9.42	1.45	3.97	0.95	0.04	2.56	4.63	4.56	5.44	15.22	0.52	9.73	10.91	0.86	2.47	0	0.42	4.63	4	2.37	7.92
AK1	1.9	0.9	2.01	2.64	3.38	3.47	0	2.54	3.57	2.98	0.71	0.73	13.13	6.79	0	1.23	3.33	0	0	3.88	3.79	1.96	0.44	2.63	2.84	5.55
AK2	229.68	207.68	290.98	182.15	243.6	216.66	106.17	290.17	269.63	224.72	168.44	191.01	448.06	137.75	87.16	140.22	180.78	159.44	203.78	280.72	163.47	233.32	282.56	192.24	275.57	142.95
AK3	0.58	0	0.1	1.5	0.4	1.1	3.05	0.7	0.54	0.11	2.6	0.01	0	0.25	2.61	6.95	1.56	0.01	2.11	5.84	0.04	0.7	1.21	1.47	0.31	2.38
AK4	275.51	213.25	394.9	219.46	192.37	87.64	55.46	215.51	136.09	125.77	97.53	148.95	176.22	72.33	1.47	67.1	27.35	13.26	270.44	68	229.78	98.66	73.13	58.92	131.83	21.49
AK5	0.98	2.6	3.86	1.12	0.91	0	0	0.21	0.22	0.68	1.03	0	2.06	0.23	0.24	0	0.71	0.02	0.94	0.35	1.61	0.12	0.15	1.03	0	0.5
AK6	126.3	121.1	131.59	111.32	138.3	160.59	130.8	150.84	94.84	147.2	170.16	70.27	81.17	114.09	80.61	81.12	118.04	130.37	130.18	82.91	121.7	112.4	82.5	35.84	133.02	107.05
AK7	4.74	1.46	0.02	0.16	0	0.89	0.08	0	0.28	0	9.99	0	0.03	0.01	0.08	0	0.97	0.03	0	0	0	1.73	0.05	0	1.7	0.01
AK8	0.31	0	2.88	2.44	0	0	0	0	1.4	1.05	0	0	0.28	0	0	0	1.61	0	2.48	0	2.82	5.91	0	0	0	0
AK9	0.51	0	0	0.87	1.52	0.74	0	0.47	0.57	1.05	2.12	0.03	0	1.11	3.28	1.17	2.39	0	0	0	0	0.25	0	0	0	1.66
AKAIN1	0.03	0	0	0.06	0	0	0	0	0	0	0	0	0	0	0	0	0.21	0	0	0	0	0	0	0	0	0
AKAP1	27.76	0.58	7.51	11.49	9.32	41.17	54.09	14.37	6.48	29.42	6.18	5.13	6.52	8.13	25.36	14.83	15.38	19.78	9.84	1.69	1.92	5.69	19.94	9.46	7.98	29.4
AKAP10	9.4	9.51	11.06	6.17	5.14	7.19	14.06	7.26	6.65	4.66	6.82	4.59	4.81	7.08	37.71	25.75	13.8	4.62	5.73	2.75	5.19	3.27	12.87	3.09	2.89	7.5
AKAP11	0.01	1.47	0.91	0.73	1.58	0.83	1.57	0.48	1.85	1.34	0.93	0	0	0.11	7.97	0.16	1.1	4.48	0.07	0.01	0.66	1.18	2.09	0.04	0	3.57
AKAP12	18.59	12.16	11.97	41.97	43.22	50.8	100.62	49.18	22.69	57.1	7.73	2.22	9.11	9.93	40.97	26.2	27.56	26	30.82	5.26	3.39	16.02	59.88	28.45	10.98	49.23
AKAP13	0.6	2.03	0.7	1.41	0.43	2.92	8.81	2.11	1.66	1.7	1.53	1.18	1.54	1.43	5.23	0.37	3.33	5.82	2.38	2.03	1.35	3.32	7.93	1.68	1.88	6.14
AKAP14	0	0	0	0	0	0	0	0	0	0	0	0	0	0	0	0	0	0	0	0	0	0.14	0	0	0	0
AKAP17A	15.15	4.48	5.32	7.88	6.46	4.1	27.5	3.53	3.89	5.94	2.35	12.29	2.11	4.78	7.26	10.3	6.55	2.72	8.98	7.53	0.01	2.95	9.63	26.8	2.79	3.84
AKAP3	1.64	5.22	0	4.93	0	0.36	0	1.97	0.31	0	3.22	0	27.5	0	0	0	1.16	0	0	0	8.86	0	1.33	0	0	0.18
AKAP4	0.58	0	0.11	0	0	0	0	0	0	0	0	0	0	0.47	0	0	0	0	0	0	0	0	0	0	0	0
AKAP5	0.08	0.01	0	0.27	0	0.01	0.04	0.01	0	0.53	0.33	0.18	0.3	0.03	0.01	0	0.25	0.07	0	0	0.01	0.22	0.14	0.1	1	0.05
AKAP6	0.23	0	0	0.01	0	0.02	0	0	0.08	0.17	0.31	0	0.06	0.1	0	0	0.01	0	0	0	0	0.29	0	0	0	0
AKAP7	0.64	3.97	0	1.06	4.48	0.14	0	2.69	0	1.18	0	2.21	0	0.26	0	0.08	0	0.03	0	0	0	1.25	0	0	0.35	0
AKAP8	7.41	2.44	9.68	12.75	7.34	16.74	35.47	7.69	12.41	9.46	9.89	10.08	11.71	11.13	22.47	14.09	11.71	9.65	3.58	1.54	7.95	4.11	33.11	8	10.11	9.21
AKAP8L	28.28	44.65	32.65	33.48	27.53	15.63	11.64	20.14	29.19	32.29	29.13	38.98	0.14	2.88	29.76	19.35	3.3	8.72	26.78	16.14	6.05	5.68	33.32	27.49	3.29	3.95
AKAP9	4.18	1.26	2.64	5.15	2.32	21.55	46.6	10.78	4.65	10.61	0.05	1.84	0.02	3.13	34.23	9.49	11.43	5.34	1.45	0.77	1.69	1.41	11.79	4.4	6.26	10.93
AKIP1	51.49	44.95	27.42	26.53	51.03	49.32	1.66	70.6	37.02	64.76	28.74	29.51	22.37	22.92	22.49	17.42	27.29	17.18	40.76	23.35	30.89	19.75	34.74	58.92	28.52	33.42
AKIRIN1	52.76	63.93	36.96	26.11	48.57	13.36	36.89	22.43	36.88	21.95	75.02	30.05	37.9	20.58	61.83	36.85	20.49	2.36	56.91	9.78	29.52	10.99	49.12	8.4	11.16	19.84
AKIRIN2	64	67.25	110.27	72.45	40.49	27.89	16.51	24.19	26.5	31.4	45.28	16.84	22.96	23.94	27.47	55.28	27.56	11.65	31.66	64.26	35.98	33	30.52	34.87	27.24	14.16
AKNA	0.67	1.43	0.79	0.78	1	0.11	0.56	0.48	0.06	0	0.17	0.01	1.83	0.12	0	2.66	0.64	0.79	0.77	0	3.47	1.15	0	0	0	0.66
AKNAD1	0	0	0	0	0	0	0	0	0	0	0.04	0	0	0	0.02	0	0	0	0	0	0	0.05	0	0	0	0
AKR1A1	86.39	124.94	133.93	101.32	193.14	105.53	48.35	107.26	194	171.04	119.19	96.86	65.99	148.56	82.24	40.19	76.25	48.58	148.21	141.33	137.52	68.33	78.94	94.77	224.56	67.88
AKR1B1	15.98	9.28	7.81	20.86	7.42	8.16	0	5.67	25.77	19.74	11.84	24.26	10.52	59.24	19.22	7.26	20.53	62.66	37.06	16.24	8.42	14.98	11.35	0.11	21.76	2.62
AKR1B10	0.05	0	0	0	0	0	0	0	0	0	0	6.89	0	0	0	0	0	0	0	0	0	0	0	0	0	0
AKR1B15	0.04	0	0	0	0	0.05	0.07	0	0	0.04	0	0.39	0.06	0.13	0	0.7	0.03	0	0	0	0	1.64	0	0	0	0.07
AKR1C1	0.06	0	0	0	0	0	0	0	0	0	0	0	0	0	0	0	0	0	0	0	0	0.52	0	0	0	0
AKR1C2	0	0	0	0	0	0	0	0	0	0	0	0	0.03	0	0	0	0	0	0	0	0	0	0	0	0	0
AKR1C3	0	0	0	0	0	0	0	0	0	0	0	0	0.4	0.05	0	0	0	0	0	0	0	0	0	0	0	0
AKR1C4	0	0	0	0	0	0	0	0	0	0	0	0	0	0	0	0	0	0	0	0	0	0.06	0	0	0	0
AKR1C6P	0	0	0	0	0	0	0	0	0	0	0	0	0	0	0	0	0	0	0	0	0	0	0	0	0	0
AKR1C8P	0	0	0	0	0	0	0	0	0	0	0	0	0	0	0	0	0	0	0	0	0	0	0	0	0	0
AKR1D1	0.72	0	0.14	0	0	0	0.08	0	0.04	0	0	0	0	0	0	0	0	0	0	0	0	0.08	0.06	0	0	0
AKR1E2	0	0	0	0.44	0	0	0	2.17	0.13	0	0	9.01	0	0	0	0	0	0	0	0	0	1.25	0	0	0	0
AKR7A2	5.41	9.2	1.47	3.79	7.79	12.31	8.31	1.38	9.63	4.51	13.82	13.86	0.27	1.46	4.48	6.13	5.71	0.33	8.89	23.76	0.01	4.52	19.46	17.75	2.95	5.47
AKR7A2P1	3.94	0	0	0.08	0	0.05	0	0	0.04	0	0	0.02	0	0.42	0	0	0	0	0	0.05	0	1	0	0	0	0
AKR7A3	3.5	0	0	0	0	0.42	0	0	0.25	2.28	1.75	0	0	0	0	0	0	0	0	0	0	1.31	0	0	0.03	0
AKR7L	0	0	0	0.25	0	1	3.01	0	0	0.42	0	0	0.02	0	0	0	0.21	1.89	0	0	0	0.18	0	0	0.98	0.53
AKT1	0.25	0.03	1.46	0.39	4.1	5.16	3.57	3.31	1.78	2	0.19	1.5	0.05	2.02	7.12	9.02	7.08	10.73	0.97	7.82	3.26	3.3	7.04	0.52	7.84	5.1
AKT1S1	3.45	7.47	4.1	7.68	9.82	1.08	5.73	7.24	6.81	8.28	9.71	6.52	4.98	3.05	1.73	3.19	6.05	0.44	6.23	13.9	2.49	6.47	2.3	14.79	5.73	2.51
AKT2	1.13	1.98	1.4	1.09	0.91	4.88	10.01	0.86	1.57	2.68	1.93	1.76	1.16	1.25	1.97	2.33	1.68	1.5	2.25	1.55	0.9	1.47	5.69	4.84	2.4	2.78
AKT3	0.09	0.12	0.31	1.03	0.03	0.19	0.02	4.22	0.33	0.89	2.15	0.06	6.15	0.2	1.06	0	1.61	1.96	3.16	0.03	0	0.44	0.06	0.2	0.03	0.94
AKTIP	16.62	22.58	17.99	6.95	38.01	41.08	28.41	75.79	58.55	61.39	32.65	4.21	8.22	5.48	20.75	0	25.17	44.98	35.09	30.01	1.3	6.9	43.95	9.76	49.77	41.37
ALAD	7.54	11.06	6.5	12.78	6.2	27.5	13.34	38.22	30.29	28.76	4.49	9.02	7.83	4.32	15.19	16.26	18.35	6.58	3.96	25.04	2.58	19.27	36.84	24.79	42.46	30.55
ALAS1	20.67	36.43	18.84	15.55	36.58	41.65	18.51	54.63	63.57	62.52	94.71	73.47	26.24	76.88	27.46	7.23	40.58	17.74	4.81	52.63	10.43	30.85	26.26	35.82	46.84	29.15
ALAS2	0	0	0.03	0	0	0	0	0	0.05	0	0	0	0	0.02	0	0	0	0	0	0	0	0	0	0	0	0
ALB	0.31	0	0.28	0	0	0	0	0	0	0	0	0	0	0	0	0	0	0	0	0	0	0.09	0	0	0	0
ALCAM	3.08	0	0	2.18	0	1.76	0	0	0	0.65	0	0	0	0.08	0	0	0	0	0	0	0	0.92	0	0	0	0
ALDH16A1	1.48	2.69	2.07	6.04	0.86	7.24	6.06	0.65	3.79	1.06	2.41	0.28	6.13	4.86	6	3.88	11.5	2.77	6.51	1.74	8.1	3.28	6.94	3.61	7.54	4.1
ALDH18A1	3	0.61	4.48	2.28	4.53	5.01	4.6	14.25	10.61	12.94	4.93	11.17	0	0.57	28.22	5.4	7.75	13.91	3.71	14.91	0	0.02	11.2	2.49	16.23	24.12
ALDH1A1	8.7	63.2	5.25	2.47	8.43	0	0	0	0	2.14	0	0.33	26.33	0.09	0.53	0	3.75	0	22.24	0.04	0.07	10.24	0.04	0	0	0
ALDH1A2	0.14	0	0	0.3	0	0	0	0	0	0	2.43	0.01	0	0	0	0	0	0	0	0	0	0	0	0	0	0
ALDH1A3	0.17	0.08	0	0.11	0	0	0	0	0	0	1.74	0	0.07	0	0	0	0.23	0	0	0	0.03	0.67	0	0	0	0
ALDH1B1	0.37	2.89	3.56	4.52	0.2	3.1	0.23	9.26	0.02	0.96	5.54	0	20.01	0.01	0.12	0.16	3.83	11.67	11.2	0	0.01	4.29	11.05	0.67	5.26	3.44
ALDH1L1	0.47	0	0	0.02	0	0	0	0	0	0	0	0	0.39	0.08	0	0	0	0	0	0	0	0.58	0	0	0	0
ALDH1L1-AS1	0	0	0	0	0	0	0	0	0	0	0	0	0	0	0	0	0	0	0	0	0	0	0	0	0	0
ALDH1L1-AS2	0	0	0	0	0	0	0	0	0	0	0	0	0	0	0	0	0	0	0	0	0	0	0	0	0	0
ALDH1L2	0.01	0	0	0.36	0	1.42	0	0	0	0.71	0.86	0	1.75	1.57	0.33	1.95	0.41	0.73	0.18	0	0	0.8	2.85	0.12	0	0.01
ALDH2	21.12	17.2	7.09	9.56	8.25	2.07	0.01	4.61	3.28	6.66	13.27	5.49	17.45	6.91	3.9	0	4.8	3.26	26.5	7.81	16.65	20.41	5.27	1.36	0.92	1.65
ALDH3A1	0	0	0	0	0	0	0	0.3	0	0	0	0	0	0	0	0	0	0	0	0	0	2.18	0	0	0.63	0
ALDH3A2	24.57	31.96	23.73	45.14	31.29	13.24	34.85	23.45	22.82	28.8	16.1	36.8	38.2	13.75	7.39	25.06	10.97	0.31	7.63	16.89	15.62	14.01	6.54	2.79	13.5	9.87
ALDH3B1	0	0	0.02	0	0	0.02	0	0	0	0.02	0	0	0.07	0.71	2.48	0	0	0	0	0	0	2.65	0	0	0	0
ALDH3B2	2.66	0	0	0	0	0	0	0	0	0	0.01	0.11	0	0	0	0	0.51	0	0	0	0	0.51	0	0	0	0
ALDH4A1	0.06	0.76	2.63	2.43	4.71	1.7	14.75	2.85	4.66	5.1	2.7	9.05	0.02	2.55	2.5	6.81	9.25	2.49	2.41	10.85	4.58	0.98	12.19	1.43	4.65	2.13
ALDH5A1	0.24	0	0.2	0.03	0	3.95	0	2.71	0	0.09	1.89	0	0.01	0.23	2.57	0.02	0.97	1.06	0.13	0.7	0	0.49	0	1.05	0.01	0.27
ALDH6A1	5.97	9.55	10.29	3.41	1.72	6.43	11.23	5.87	5.38	5.32	4.13	28.39	6.23	3.31	2.78	11.07	6.24	0.79	9.88	4.77	7	3.03	6.89	4.17	5.63	5.1
ALDH7A1	17.27	14.85	11.32	11.76	19.74	8.2	14.13	3.11	10.98	12.78	19.57	9.46	21.2	10.64	12.78	6.83	17.45	1.41	21.89	25.65	16.21	16.38	2.29	2.45	4.28	11.71
ALDH8A1	0	0	0	0.02	0	0	0	0	0.2	0	0	0	0	0	6.91	0	0	0	0	0	0	0.06	0	0	0	0
ALDH9A1	3.16	21.34	23.13	13.97	1.37	10.15	12.18	13.94	18.99	8	10.02	27.74	26.49	20.68	17.6	23.03	16.49	26.77	12.22	29.74	0	25.01	31.17	28.88	20.31	22.21
ALDOA	700.69	907.33	811.66	751.78	843.62	520.47	371.07	565.52	863.99	669.21	801.28	1392.49	1032.09	769.6	412.09	710.92	748.12	495.42	726.91	1398.05	1029.65	758.06	839.35	834.69	954.08	570.04
ALDOB	0	0	0	0	0	0	0	0	0	0	0	0	0	0	0	0	0	0	0	0	0	0	0	0	0	0
ALDOC	0.06	6.05	5.62	10.51	6.58	2.59	6.42	0	1.54	1.6	2.91	0.02	62.26	15.35	12.12	9.07	2.9	0	11.43	0.73	27.79	11.15	0	0	11.02	0
ALG1	0.19	5.97	3.8	6.26	3.93	8.56	12.65	11.19	20.03	20.5	0.62	11.03	0.2	0.15	14.5	10.97	12.57	4.23	9.79	2.15	0.02	4.07	4.5	4.5	15.21	14
ALG10	4.4	0	0.03	1.25	0.06	0.1	0	4.58	1.54	6.12	0	0	0.12	2.13	0	10.07	0.09	0	0.07	0	0	1.5	0	0.02	0.07	1.01
ALG10B	0.12	0.18	0.71	0.4	0.87	1.88	0	1.64	0.29	0.9	0	0	0.04	0.46	1.11	1.09	0.54	0.41	0	0	0	0.84	0.04	0	0.08	0.12
ALG11	4.04	0.76	4.85	9.13	6.39	21.04	20.81	8.76	7.56	20.25	1.16	0	4.29	3.54	19.89	13.75	8.5	14.33	7.67	0.02	0.38	2.66	9.95	1.76	7.23	18.66
ALG12	2.28	0.26	0.86	3.37	0.42	4.58	1.29	3.02	3.58	11.18	0.9	2.32	0.03	2.49	3.75	0.31	2.25	0.85	0.32	2.58	0	1.02	4.29	0.87	4.05	2.03
ALG13	10.9	29.13	27.95	11.29	6.31	22.19	32.39	26.04	10	6.91	35.34	25.92	26.9	39.02	29.26	25.04	17.59	53.48	13.43	34.35	25.74	27.58	42.11	41.79	29.75	20.33
ALG14	1.01	0.57	3.77	4.03	3.89	14.32	2.92	6.37	5.87	9.08	1.81	1.6	1.18	0.69	16.01	1.7	5.66	4.11	1.46	2.89	0.01	2.06	3.24	2.58	3.38	12.43
ALG14-AS1	0	0	0	0	0	0	0	0	0	0	0	0	0	0	0.12	0.17	0.7	0	0	0	3.25	0.14	0.08	0	0	1.05
ALG1L	0	4.44	7.71	1.03	4.55	0.08	0	10	5.73	6.42	3.35	27.17	0.48	18.37	0.17	0.18	2.32	0	25.39	3.94	1	0.54	0	1.57	1.19	0.2
ALG1L2	0.09	0.39	0.12	1.09	0.16	0	0	0	0	0	0	0	0	0	0.07	0	0	0	0.07	0.03	0	0	0	0	0	0
ALG1L9P	4.33	0.04	0.1	0.5	0	0	0	0.25	0	0.1	0.03	0.03	2.08	0.41	0	0	0	0.13	0.17	0.06	2.74	2.25	0.1	0	0.11	0.14
ALG2	37.9	7.01	12.94	17.31	32.31	51.63	52.26	41.5	14.88	26.51	14.45	13.04	4.97	10.25	71.2	22.42	24.8	10.61	40.34	3.78	3.42	6.97	12.02	14.57	15.52	27.82
ALG3	15.41	26.4	28	52.14	34.11	71.21	5.2	67.34	88.26	122.24	8.93	10.75	25.75	14.49	76.36	32.57	48.57	23.4	39.51	49.59	51.82	20.9	37.89	46.48	51.66	58.41
ALG5	96.22	35.8	27.6	65.94	102.6	224.53	81.4	105.67	113.82	185.89	18.45	0	17.78	26.14	169.7	63.74	103.87	60.98	62.37	45.41	38.76	25.81	152.16	19.37	105.39	180.59
ALG6	14.56	4.46	6.4	28.05	19.73	60.97	9.36	48.31	37.76	74.08	15.3	1.71	0.04	3.23	47.44	46.69	21.94	27.74	26.24	6.39	4.28	9	37.58	12	29.8	49.74
ALG8	44.62	21.73	16.01	35.51	32.86	100.06	41.71	80.16	75.76	149.01	3.63	0	40.77	9.84	127.8	11.21	76.02	61.04	25.55	10.72	13.68	24.13	18.02	4.46	59.07	79.01
ALG9	3.39	1.39	4.08	1.11	1.69	10.43	1.94	6.49	3.53	6.12	0.23	0.55	1.84	0.82	0.13	3.23	3.19	7.12	4.29	3.72	0.01	0.88	3.21	0.01	7.59	7.41
ALK	0.08	0	0	0	0.09	0	0	0	0	0	0	0	0	0.24	0	0	0	0.13	0	0	0	0.13	0	0	0	0.01
ALKAL1	0	0	0	0	0	0	0	1.29	0	0	0	0	0	0	0	0	0	0	0	0	0	0	0	0	0	0
ALKAL2	0	0.59	0	0.04	0	0	0	0	0	0	0	0	0	0	0	0	0	0	0	0	0	0	0	0	0	0
ALKBH1	39.24	21.9	42.28	31.97	16.8	6.14	8.64	29.45	20.36	34.49	18.94	55.42	17.39	29.88	26.35	12.84	8.31	6.88	21.54	17.83	36.39	17.96	8.82	5.59	11.91	9.53
ALKBH2	12.83	14.2	8.12	27.18	17.77	0	8.02	4.65	11.3	33.83	0.29	0	4.81	2.35	0	0	19.52	32.2	9.66	10.22	28.98	9.55	9.47	20.18	16.94	7.31
ALKBH3	9.71	9	0	6.27	6.77	4.04	0	5.1	9.24	8.44	0	8.6	0	0.32	0	0	7.75	0	26.26	0	10.47	0	0	1.09	0	4.22
ALKBH3-AS1	0	0	0	0	0	0	0	0	0	0	0	0	2.3	0	0	0	0	0	0	0	0	0	0	0	0	0.07
ALKBH4	4.92	5.56	6.68	10.2	1.71	6.38	4.22	6.28	3.11	3.44	10.9	18.76	20.61	1.63	0	6.45	4.22	0.11	4.01	15.04	13.34	11.64	3.88	10.82	5.05	5.63
ALKBH5	18.57	9.4	11.65	12.25	17.59	13.44	23.53	8.06	9	10.47	11.44	20.04	3.55	8.58	3.25	10.09	13	4	14.68	10.26	12.45	11.03	12.76	23	13.94	8.99
ALKBH6	1.77	6.28	0.42	0.17	0.05	8.01	6.24	0.08	0.82	1.18	15.93	15.24	0	0	24.74	7.68	0.75	1.67	5.32	3.83	0	0	6.46	0	1.91	1.82
ALKBH7	111.06	119.45	104.81	100.37	117.75	30.66	24.53	57.71	41.15	57.58	48.39	62.5	80.83	74.89	6.35	44.03	40.27	15.6	131.86	52.85	138.39	128.03	32.04	48.3	55.34	33.5
ALKBH8	1.71	3.23	6.22	5.36	1.62	4.69	3.11	5.45	3.15	2.89	4.04	5.5	10.02	0.37	0.6	0	2.2	1.16	2.62	4.11	5.69	1.4	1.57	0.14	0.03	5.45
ALLC	0.12	0	0	0	0	0	0	0	0	0	0	0	0.03	0	0	0	0	0.12	0	0	0	0	0	0	0	0
ALMS1	0.35	0	1.54	1.31	1.65	2.18	2.49	1.08	1.06	2.72	1.69	0.13	0.09	0.47	1.19	0.74	2.52	4	0.23	0.16	0.01	0.74	0.19	2.22	0.42	2.37
ALMS1-IT1	0	0	0	0	0	0.07	0.11	0	0.11	0.22	0.02	0	0.03	1.33	7.36	0.03	0.03	0.32	0	0	0	0.49	0	0.03	0.02	0
ALMS1P1	0	0	0.07	0	0	0	0	0	0.03	0.21	0	0	0.03	0	0.04	0	0	0	0	0	0	0.59	0	0	0	0
ALOX12	0.04	0.16	0	0.73	0	0.33	0	0.51	0.12	0.12	4.85	0	0	3.74	2.14	0.51	10.29	0.18	1.3	0	0	0.54	6.28	8.55	0.48	0.06
ALOX12-AS1	15.59	0.84	0	2.02	0	3.8	2.81	2.02	0.48	5.19	0.13	16.37	0	10.87	3.26	3.69	3.37	0.83	0	0	0	1.08	3.46	0	4.31	3.03
ALOX12B	0.52	0	0	0	0	0	0	0	0	0	0	0	0	0.78	0	0	0	0.04	0	0	0	0.79	0	0	0	0
ALOX12P2	0.04	0	0	0	0	0.24	0	0	0	0	0	0	0	0	0	0	0.04	1.6	0	0	0	0	0	0	3.16	0
ALOX15	0.19	0	0	0	0	0	0	0	0	0	0	0	0	0.06	0	0	0	0	0	0	0	0.16	0	0	0	0
ALOX15B	0	0	0	0	0	0	0	0	0	0	0	0	0	0.28	0	0	0	0	0	0	0	0.84	0	0	0	0
ALOX15P1	0	0	0	0	0	0	0	0	0	0	0	0	0	0.07	0	0	0	0	0	0	0	0	0	0	0	0
ALOX5	8.31	1.93	13.7	18.87	11.82	0.15	0.04	1.62	1.04	2.39	3.08	0.04	1.78	0	0	0.02	0.31	0	4.89	0	22.21	0.03	0	0	0	0
ALOX5AP	0	3.09	0	0	0	0	0	0	0	0	0	0	0	0	0	0	0	0	0	0	0	0.08	0	0	0	0
ALOXE3	0.16	0	0	0	0	0	0	0	0	0	0	0	0	0.03	0	0	0	0	0	0	0	0.52	0	0	0	0.04
ALPG	2.39	6.23	52.67	59.03	97.75	175.54	646.09	520.72	281.2	329.68	4.6	3.16	8.21	15.4	128.96	23.95	22.18	90.1	1.25	17.83	4.5	16.73	26.22	52.05	88.01	49.49
ALPI	0	0	0	0	0	0	0	0.02	0	0.02	0	0	0.1	0.03	0	0	0	0	0	0	0	0.07	0.03	0	0	0
ALPK1	0.06	0.02	0	0.02	0	0	0	0	0.02	0	0.01	0	0	0.03	0	0.03	0	0	0	0	0	0.47	0	0	0	0
ALPK2	0.02	0.04	0	0	0.07	0.03	0	0	0	0.15	0	0	0	0.05	0	0	0	0	0	0	0.03	0.24	0	0.01	0	0
ALPK3	0.42	0	0	0	0	0	0	0.06	0	0.07	0.11	0	0.01	0.11	1.43	0.79	0	0	0.02	0	0	0.47	0.7	0	0.51	0.13
ALPL	25.6	13.17	65.82	114.34	121.91	32.97	10.87	144.49	172.05	192.36	3.13	27.51	10.19	13.11	5.98	4.81	2.99	3.45	36.21	6.69	15.19	14.2	6.86	14.83	73.03	10.65
ALPP	0	0.17	2.45	4.93	9.07	58.23	67.22	117.53	93.54	58.05	0.42	0.61	0.34	2.21	7.99	34.79	2.61	30.36	0	4.36	0.05	0.14	17.27	9.18	16.17	15.91
ALS2	19.42	6.19	7.28	11.35	16.61	5.04	2.15	8.31	5.54	2.29	17.92	15.69	1.36	6.59	17.78	0.02	7.57	11.61	3.64	6	7.53	9.28	2.71	0	3.83	7.8
ALS2CL	0.11	0	0	0	0	0	0	0	0.14	0	0.01	0	0.02	0.08	1.98	0	0.02	0	0	0	0	0.26	0	0	0	0.29
ALX1	1.28	8.7	3.63	7.75	2.53	1.83	0	3.83	1.18	4.89	0	0	0	0	0	12.82	0.71	0	0	0	6.46	3.91	0	0	5.57	0
ALX3	0	0	0	0.03	0	2.11	0	0	0.27	0	0.07	0	3.49	0	0.03	0	0.52	0	0	0	0	0.07	0	0	0	0
ALX4	0.09	0	0	0	0	0	0	0	0	0	0	0	0	0.02	0	0	0	0	0	0	0	0.06	0	0	0	0
ALYREF	6.52	13.48	23.13	12.09	28.82	24.19	48.24	25.37	17.64	13.75	37.24	14.07	12.2	28.02	29.58	20.77	33.84	20.02	17.95	15.61	12.64	19.82	27.52	68.59	14.74	17.68
AMACR	0	2.29	0	1.52	0	0	2.79	0	0	1.41	1.28	0	0	0	0	4.61	0	0	0	2.13	2.37	4.08	0	0	3	0
AMBN	0.09	0	0	1.26	0	0	0	0	0	0	0	0	0	0	0	0	0	9.38	0	0	0	0	0	0	0	0
AMBP	0	0	0	0	0	0	0	0	0	0	0	0	0	0	0	0	0.21	0	0	0	0	0.35	0	0	0	0
AMBRA1	0.16	2.12	0.04	1.04	0.65	0.27	2.64	1.83	2.13	1.5	0	0	5.55	0.22	1.65	2.67	2.37	0.56	0.81	0.01	3.3	2.88	2.55	0.07	4.08	1.11
AMD1	152.21	121.61	61.36	93.28	98.28	83.05	93.77	108.76	125.97	93.77	117.47	138.54	113.74	68.2	93.73	95.32	78.85	114.52	106.44	81.27	55.41	127.95	68.14	85.08	90.11	89.12
AMDHD1	0	0.06	6.39	0.23	0	0	0	4.35	0	0	0	0	1.43	3.65	0.03	0	0	0	9.01	0	0	0.06	0	0	0	0
AMDHD2	4.43	18.04	12.1	6.29	6.04	0.07	17.45	4.21	9.27	7.72	10.05	6.24	3.85	11.69	3.45	0.81	14.69	7.32	8.52	7.46	4.11	7.57	7.1	4.85	10.6	2.25
AMELX	0	0	0	0	0	0	0	0	0	0	0	0	0	0	0	0	0	0	0	0	0	0	0	0	0	0
AMELY	0	0	0	0	0	0	0	0	0	0	0	0	0	0	0	0	0	0	0	0	0	0	0	0	0	0
AMER1	0	0	0	0.08	0	0.28	0.57	0.03	0	0	0	0	0	0.9	0	0	0	0	0	0	0	0.06	0	0.01	0	0
AMER2	0.65	0	0.36	0.14	0	0	0.69	0.7	0.52	0.24	1.22	1.09	0	0.06	0.1	1.16	0.36	0	0.01	0.88	0	0.27	0	0	0.71	0
AMER3	0.01	0	0	0	0	0	0	0	0	0	0	0	0.03	0.09	0	0	0	0	0	0	0	1.22	0	0	0	0
AMFR	1.57	0.29	1.16	4.33	5.91	5.09	8.1	7.46	5.38	6.29	0.93	0.01	0.39	0.57	3.24	8.17	2.92	3.44	1.56	1.51	0.26	1.52	0.99	11.59	0.43	4.38
AMH	0	0	0	0	0	0	0	0.08	0.13	0	0	0	0	0	0	0	0.07	0	0	0	1.37	0	0	0	0	0.16
AMHR2	14.18	0	6.57	2	0	0	0	0	0	0	5.05	0	0	2.17	1.55	0	0	0.03	0	28.24	0	0	0	0	0	0
AMIGO1	0	0	0	0.03	0	0	0	0	0.06	0	0	0	1.58	0.09	0	0	0	0	0	0	0	0.51	0	0	0	0.13
AMIGO2	2.18	0	0	0.88	0.01	0	2.88	0	0	0	0	0	0.17	0.04	0	0	0	0	0	0	0	0.23	0	0	0	0
AMIGO3	0	0	0	0.05	0	0.02	0	0.27	0.5	0.1	0.41	0	0.03	0.2	0.49	0	0.47	0	0.42	0	0	1.3	0.09	0	0.52	0.58
AMMECR1	0.25	0.39	0.4	0.37	0.22	4.2	5.43	0.87	1.14	2.39	0.54	5.98	0.1	2.37	4.27	5.05	3.58	3.27	0.01	3.74	0.46	1.89	3.21	17.11	10.69	3.06
AMMECR1L	0.13	1.32	1.62	1.31	2.23	2.78	5.92	2.04	2.06	1.63	5.2	1.15	0	2.33	1.55	2.35	7.01	5.27	1.91	0.86	5.73	3.08	3.75	1.72	4.63	6.48
AMN	0	0	0	0	0	0	0	0	0	0	0	0	0	0	0	0	0.03	0	0	0	0	0	0.32	0	0	0
AMN1	8.93	5.72	12.83	2.6	0	0	0	1.27	2.58	3.93	11.15	19.07	1.22	1.33	0.25	0	14.11	7.11	7.77	10.69	0	0.07	0.51	2.79	7.39	4.36
AMOT	5.45	7.84	18.62	4.24	4.22	8.1	8.91	12.23	8.47	11.53	0.54	17.23	10.94	1.06	1.01	40.74	7.5	5.69	2.24	4.51	1.79	8.87	1.55	11.72	3.9	13.48
AMOTL1	5.82	1.26	0	1.87	0	0.01	0.47	0.02	1.35	0.08	2.72	1.25	2.38	0.73	0.02	2.24	2.32	0.9	4.39	0.17	0	2.66	0.11	0.05	0	0.31
AMOTL2	11.81	2.23	1.56	3.76	1.64	5.05	8.65	8.98	7.72	6.11	8.45	0.39	14.27	11.73	14.2	2.39	38.11	10.74	7.78	11.05	3.73	20.45	4.34	4.28	5.73	24.54
AMPD1	0	0	0.02	0	0	0	0	0	0.02	0	0	0	0.61	0	0	0	0	0	0	0	0	0.3	0	0	0	0
AMPD2	4.97	1.35	0	0.48	0	0.13	8.01	0.25	1.94	0.74	0.93	0	0	0.21	1.98	0.59	3.28	0.4	0	0.27	0.02	2.07	4.15	6.46	0.09	1.34
AMPD3	0.17	0	0	0.01	0	0	0	0	0.01	0.42	0.66	0	0.09	0.01	0	0	0.5	1.24	0	0	0	0.32	0	0	0.28	0.48
AMPH	0	0	0	0	2.31	0	0	1.03	0	0	0	0	0	0	0	0	0	0	0	0	0	0.42	0	0	0	0
AMT	10.96	15.36	6.53	16.89	13.06	13.5	1.71	7.83	7.91	13.19	5.59	6.55	5.45	6.23	5.42	0.21	8.51	1.56	4.47	2.16	13.49	22.34	0.57	0	20.65	3.16
AMTN	0	0	0	0	0	0	0	0	0	0	0	0	0	0	0	0	0	0	0	0	0	0.07	0	0	0	0
AMY1A	0	0	0	0	0	0	0	0	0	0	0.05	0	0	0	0	0	0	0	0	0	0	0	0	0	0	0
AMY1B	0.48	0	0	0	0	0.03	0	0	0	0	0	0	0	0	0	0	0	0	0	0	0	0	0	0	0	0
AMY1C	0	0	0	0	0	0	0	0	0	0	0	0	0	0	0	0	0	0	0	0	0	0.72	0	0	0	0
AMY2A	0	0	0	0	0	0	0	0	0	0	0	0	0	0.03	0	0	0	0	0	0	0	0.07	0	0	0	0
AMY2B	1.03	0.02	0.95	0.29	0.02	1.23	8.66	0.86	0.41	1.01	0.48	0	0.02	0.06	5.99	0.3	1.26	2.88	0	0.16	0	2.78	10.69	0.04	0.35	2.63
AMZ1	0.83	0	0	0.03	0	0	0.02	0	0	0	0	0	0	0	7.64	0	3.19	0	0	0	0	0.26	1.47	2.6	0	0.36
AMZ2	1.77	33.4	30.89	38.51	38.09	23.53	23.31	60.8	46.26	74.42	16.94	31.39	32.22	8.38	8.81	50.64	52.47	49.63	34.56	10.49	17.31	30.14	33.52	15.75	48.98	35.84
AMZ2P1	0	3.67	1.9	3.19	1.81	0	0	2.66	0.77	2.86	0.58	0.28	0	0	2.14	0	2.13	0	0	0	0.01	0	2.09	0	0	0.85
ANAPC1	7.77	3.53	11.38	9.8	5.92	2.23	5.72	6.12	6.42	6.19	4.97	6.64	8.74	3.84	2.38	4.51	6.53	7.83	11.5	3.66	0.84	6.53	15.18	0.92	5.24	5.1
ANAPC10	49.26	41.32	38.2	39.95	68.37	88.41	6.54	57.72	35.67	37.18	71.66	26.44	31.55	38.56	11.09	38.29	44.94	81.89	78.15	54.6	73.35	46.6	8.29	17.42	32.89	30.92
ANAPC11	213.05	298.84	210.09	245.7	295.54	442.73	262.56	206.96	277.72	254.55	248.87	380.43	306.03	313.13	184.38	404.21	360.46	348.19	267.07	347.9	349.56	300.75	445.2	420	387.44	471.08
ANAPC13	21.74	88.5	105.2	76.6	126.01	50.6	48.72	94.39	60.9	71.38	98.68	132.64	153.53	100.45	53.7	77.65	114.09	78.69	130.49	96.49	59.51	101.63	134.89	114.15	44.75	87.63
ANAPC15	25.97	54.35	43.21	59.27	84.75	67.06	41.18	41.76	58.39	46.7	53.47	56.92	35.36	21.67	66.04	51.76	61.78	79.02	21.85	30.91	25.09	33.38	139.39	51.42	61.21	23.71
ANAPC16	45.7	32.69	28.42	22.78	31.45	22.17	7.65	17.22	22.42	16.93	38.8	30.13	27.36	21.18	17.15	7.25	24.99	22.72	41.07	18.84	36.48	24.88	15.68	26.68	34.59	26.02
ANAPC1P1	0	0	0	0	0	0	0	0	0	0	0	0	0	0	0	0	0	0	0	0	0	0.15	0	0	0	0
ANAPC2	0.03	0.51	1.75	1.02	0	0.37	5.45	0.27	1.47	1.64	0.44	0.01	1.48	1.88	2.13	1.28	1.02	0.02	0	0	0	0.56	2.29	0.03	0.81	0.47
ANAPC4	55.24	64.76	23.09	22.65	1.47	42.03	38.98	18.9	20.83	11.86	27.99	31.35	45.62	49.36	77.05	33.16	38.96	53.44	17.35	19.35	48.57	25.93	20.86	15.03	31.98	31.85
ANAPC5	77.8	63.16	61.35	74.92	63.95	72.37	57.08	58.58	78.23	71.72	36.49	60.89	83.58	65.03	53.74	66.45	74.1	60.6	42.18	75.05	30.24	53.65	66.86	91.64	90.63	43.94
ANAPC7	35.88	13.54	18.86	24.16	10.33	18.12	30.31	20.89	24.41	25.89	25.34	28.34	39.9	16.48	33.33	31.42	37.27	30.2	19.28	48.29	5.54	11.31	34.74	13.21	21.87	26.95
ANG	0.13	0	0	0	3.43	0	0	3.16	2.72	0.16	0	0	0	0	0.09	0	0.13	7.86	0	0	0	0	0.83	0	0	0
ANGEL1	7.87	0.85	0.28	3.23	2.16	4.92	8.31	0.08	0.95	1.73	0	1.53	3.62	3	3.57	0	1.26	0	0	0.15	0	0.89	2.38	0.54	1.89	2.7
ANGEL2	15.3	5.69	6.69	5.53	5.18	2.63	2.13	3.24	2.1	9.05	8.39	5.05	11.97	5.87	18.11	1.07	4.96	4.29	9.4	11.13	0	6.64	3.35	0.44	5.49	5.51
ANGPT1	11.01	1.48	0.15	2.73	2.44	7.14	19.07	3.98	7.01	3.02	0.99	3.72	8.94	1.52	4.28	2.97	11.38	7.86	0	2.04	0	2.91	3.41	4.72	3.75	8.74
ANGPT2	0.07	0.12	0.2	0.37	0.02	2.02	0.57	1.53	1.08	0.35	0.01	0.01	0.01	0.1	5.07	0.15	1.58	1.35	0.03	0.01	0	0.15	0.59	0.02	0.01	0.65
ANGPT4	0.04	0	0	0	0	0	0	0	0	0	0.07	0	0	0.02	0	0	0	0	0	0	0	0.06	0	0	0	0
ANGPTL1	0	0	0.21	0.1	0	0	1.68	0	0	0.02	0	0	0	0	0	0	0	0	0	0	0	0.18	0	3	0	0.05
ANGPTL2	0.08	0	0	0	0	0	0	0	0.01	0	0	0	0	0	0	0	0	0	0	0	0	1.4	0	0	0	0
ANGPTL3	0	0	0	0	0	0	0	0	0	0	0	0	0	0	0.04	0	0.71	0.04	0	0	0	0.44	0	0	0	0
ANGPTL4	1.7	0	0.06	0	0	0	0	0	0	0	0	0	0	0	0	0	0	0	0	0	0	3.45	0	0	0	0
ANGPTL5	0	0	0	0	0	0	0	0.72	0	0	0	0	0	0.08	0	0	0	0	0	0	0	0.27	0	0	0	1.16
ANGPTL6	0.62	0	0	0	0	0	0	0	0	0	0	0	0	0.08	0	0	0	0	0	0	0	0.08	0	0.03	0	0
ANGPTL7	0	0	0	0	0	0	0	0	0.02	0.1	0	0	0	0.04	0	0	0	1.04	0	0	0	0	0.04	0	0	0
ANGPTL8	0	0	0	0	0	0	0	0.09	0	0	0	0	0	0	0	0	0	0	0	0	0	2.25	0	0	0	0
ANHX	0.05	0	0	0	0	0	0	0	0	0	0	0	0	0	0	0	0	0	0	0	0	0.9	0	0	0	0
ANK1	0.29	0.16	0.48	0.08	0	0	0	0.07	0	0.64	0.02	0	0.03	0.01	0	0	0	0.01	0	1.31	0	0.24	0	0	0	0
ANK2	0.37	0	0	0.1	0	0.96	2.41	0	0.02	0.01	0.77	0	0.07	0.35	0.06	0.01	0.07	0	1.04	0.03	0	0.37	0	0	0	0
ANK3	6.48	0.19	0.36	0.16	0	1.77	1.8	0.01	0.01	0.24	0.87	0	0	0.25	0.05	0	0.21	0	1.83	0	1.29	0.35	0.06	0	0	1.12
ANKAR	0	0.1	0.32	0	0.1	0.01	0	0	0.05	0.16	0.01	0	0	0.2	1.74	4.29	0.39	0.22	1.98	0	0	0.02	0	0	0	0
ANKDD1A	0.03	0.15	0	0.03	0	1.16	0.98	0.2	0.2	0.21	0.13	0.02	0.04	0	2.51	1.36	1.55	0	0	0	0	2.2	2.32	0	0	0.01
ANKDD1B	0	8.44	6.24	1.08	3.6	0.12	0	9.48	0.69	6.15	0.61	0	0.91	1.24	4.72	5.33	1.61	0.28	0.03	1.12	0	0.03	0.19	0	0.94	2.05
ANKEF1	1.72	0.2	0.52	0.84	0	0.98	0.13	0.27	0.87	1.35	0.73	0	0.47	1.19	0.1	3.25	1.62	2.19	1.13	0.12	3.25	1	0	0	0.62	1.2
ANKFN1	0.02	0.01	0	0	0	0	0	2.2	0	0	0	0	0	0	0	0	0	0	0	0	0	0.45	0	0	0	0
ANKFY1	4.9	2.63	3.9	2.68	1.52	10.94	5.94	6.15	5.88	6.03	2.44	7.87	0	4.27	5.15	6.39	5.48	1.95	2.34	9.66	2	9.34	19.09	1.9	3.87	5.71
ANKH	0.94	0	0.43	0.05	0.02	0.8	0	0.61	0.25	0.01	0.01	0	0.34	0.07	3.01	0	0.74	0.09	0	0	0	0.22	0.81	0	0.01	0.5
ANKHD1	9.54	26.42	23.31	17.66	16.79	9.68	14	16.63	12.6	23.94	13.42	13.44	14.01	12.67	25.93	7.41	12.38	15.75	9.05	12.94	14.31	11.96	6.46	22.26	4.79	5.16
ANKHD1-EIF4EBP3	3.85	0.17	1.5	0.53	0.01	0.35	1.68	0.22	0	0	0.18	0.01	0	0	11.82	0	0.36	0	0.06	0.02	0	0.11	0.04	1.41	1.77	1.16
ANKIB1	6.05	2.74	3.61	1.75	2.73	8.31	9.85	3.98	2.09	6.22	1.92	2.44	3.4	0.43	9.48	5.62	3.47	4.98	1.95	6.41	3.43	2.06	4.25	4	3.85	6.56
ANKK1	0.14	1.44	0.02	4.76	0	0	0	0	0	0	0	0	0	0	0	0	0	0	0	0	1.71	0.75	0	0	0	0
ANKLE1	0.06	0.74	0	0	0.21	0	0	0	0.04	0	0.15	0	0	0.64	15.48	4.8	0.34	5.42	2	0	0	3.5	0	0	0.09	0.38
ANKLE2	1.17	0.45	1.47	5.4	1.38	11.85	23.72	5.06	1.98	7.27	2.96	0.72	6.98	2.97	32.03	6.22	11.33	13.13	2.42	0.03	0.44	6.6	19.56	0.14	10.52	12.7
ANKMY1	0	0	0.03	0.06	0.03	0	2.91	0	2.06	1.6	0	0	0	0.04	0.34	0.35	0.45	0	1.68	0	0	0.28	0.15	3.57	0.03	0
ANKMY2	8.66	8.6	3	8.16	2.92	15.1	0	5.39	8.41	2.19	28.4	33.67	3.77	15.91	24.13	29.69	26.4	24.03	27.45	8.23	4.47	7.75	29.78	18.41	16.04	31.81
ANKRA2	5.09	18.16	13.55	6.07	2.75	0	12.14	13.23	10.11	11.51	7.6	0.01	9.32	17.15	18.04	15.06	10.9	15.59	8.8	0.08	9.16	13.21	22.27	4.08	7.84	8.05
ANKRD1	1.07	0	0	16.96	0	0	0	0.07	3.15	0	0	0	59.83	0	0	0	8.34	0	206.8	0	0.18	16.26	4.08	0	0	0
ANKRD10	57.53	18.96	31.8	27.75	15	60.76	38.53	22.55	18.97	38.3	37.78	32.14	30.45	25.84	118.44	67.25	72.41	69.12	7.91	8.93	18.42	31.47	33.15	27.11	25.44	32.82
ANKRD11	8.1	5.14	8.16	6.73	5.79	14.1	86.58	8.91	3.74	8.71	5.88	5.95	2.34	6.4	44.35	18.5	15.22	15.59	3.14	2.28	0.88	5.15	25.27	11.93	9.15	17.89
ANKRD12	7.8	4.11	1.22	2.18	2.09	15.8	16.24	5.01	3.28	5.96	1.85	0.22	0	2.22	12.19	8.08	12.03	3.18	0.95	0.95	0.7	3.37	8.49	3.79	3.77	8.91
ANKRD13A	5.02	2.74	0.53	5.22	5.53	7.18	6.2	2.78	7.49	2.11	1.92	3.65	1.26	3.96	4.59	4.57	2.97	15.77	1.53	3.23	0.94	6.02	8.33	4.4	10.81	3.43
ANKRD13B	0	0	0	0	0	0	0	0	0	0	0.74	0	0.04	0.07	0	0	0.04	0	0.33	0	0.34	0.14	0	0	0	0.41
ANKRD13C	10.7	5.33	6.79	4.06	3.05	6.09	3.96	4.45	5.43	5.43	3.52	4.66	6.66	3.76	9.53	5.66	8.52	5.53	4.42	7.24	3.85	7.92	5.88	11.12	2.55	4.58
ANKRD13D	0.17	0	0.15	0.17	0.33	3.06	12.15	0.7	0.97	0.83	1.32	0.1	0	1.33	10.14	4.74	1.18	5.62	2.69	0	0	1.55	1.56	7.25	2.49	2.56
ANKRD16	0.51	2.22	0.83	2.04	0.12	4.53	0	1.82	1.02	0.47	1.95	5.21	0.55	2.17	0.11	0.26	0.93	0.1	0.12	0.11	0.04	2.6	0.21	0.04	1.66	1.03
ANKRD17	9.79	6.94	5.19	4.62	6.44	6.28	26.44	8.11	3.64	3.37	5.91	4.96	1.3	4.26	11.99	9.65	7.05	11.61	8.69	2.84	5.29	5.99	5.82	8.23	6.63	7.39
ANKRD18A	0.4	0.03	0.01	0.1	0	0	0	0	0	0	0	0.01	0.17	0.27	0	0	0.04	0	0	0	0	0.24	0	0	0	0
ANKRD18B	4.31	0	0	0.59	1.28	0	0	0	0	0	0	0	0	2.22	0.03	0	0.3	0	0.59	0	0	0.21	0	0	0	0
ANKRD18CP	3.08	2.12	0.03	0.39	0.72	0	0	0	0	0	0.65	1.11	0.15	4.72	0	0	0.15	0	2.88	0.99	1.46	2.73	0	0	0	0.06
ANKRD18DP	0.09	0	0	0	0	0	0	0	0	0	0	0	0	0	0	0	0	0	0	0	0	0	0	0	0	0
ANKRD19P	0.48	1	0.44	0.63	0.33	0.72	0.41	0.29	0.45	0.47	1.13	0.68	0.84	0.96	7.31	0.22	2.44	0.79	0.35	0.7	0.6	4.48	0.73	0.81	0.79	0.8
ANKRD2	0.51	0	0	1.11	0	3.46	0	0	1.94	0	0	21.75	0	0.09	0	14.07	0.21	0	0	0	0	2.78	0	0	0	0
ANKRD20A1	0	0	0	0.18	0	0	1.05	0	0.12	0.49	0	0	0	0	2.03	0	0.14	0	0	0	0	0	0	0	0	0.31
ANKRD20A11P	0	0.03	0	0.14	0	0	0	0	0.09	1.04	3.64	0	0	0.21	0	0	0.57	0.21	0	0	0.2	0.27	0	0	0	0
ANKRD20A12P	0.13	3.53	1.38	0.44	0	2.77	23.13	3.13	2.75	1.59	0.91	1.09	0.03	5.53	9.63	1.61	0.93	1.38	1.27	0.02	0.32	1.3	4.5	0.34	2.32	1.77
ANKRD20A19P	0.37	0	0.08	0	0	0	0	0	0	0	0.28	0.94	0.09	0.01	0	0	0.67	0	0	0.79	0	0.95	1.1	0.01	0	0
ANKRD20A2	0	0	0	0.18	0	0.06	0	0	0	0	0	0	0	0	0	0	0	0	0	0	0	0	0	0	0	0
ANKRD20A3	0	0	0.03	0	0	0	0	0	0	0	0	0	0	0	0	0	0	0	0	0	0	0	0	0	0	0.01
ANKRD20A4	0	0.25	0	0	0.01	0.12	0	0.62	0	0	0.06	0	0	0	0	0.74	0.23	0.12	0	0	0	0	0	0	0	0
ANKRD20A4-ANKRD20A20P	0.04	0	0	0.03	0	0.34	0.25	0	0	0	0	0	0	0.14	0.21	0	0.1	0.16	0	0	0	0.4	0	0	0	0.05
ANKRD20A5P	1.3	0.49	0.37	0.35	0	1.22	0	0.02	0	0.07	1.1	0	0	1.09	0.08	0.07	0.05	0.84	0	0	0.04	0.36	0	0	0	0.04
ANKRD20A8P	0	0	0	0	0	0	0	0	0	0	0	0	0	0.01	0	0	0	0	0	0	0	0	0	0	0	0
ANKRD20A9P	0.42	0.14	0	0	0	0.02	0.03	0.04	0	0.07	0.4	0	0.05	0.18	1.23	0.03	0.06	0.27	0	0	0	0.22	0.05	0.04	0	0.06
ANKRD22	2.78	0	0	0	0	0	0	0	0	0	0	0	0.23	0	0	0	0.63	0	0	0.06	0	0.07	0	0	0	0
ANKRD23	0	0	0.08	0.06	0	0.85	0	0.66	0.09	0	0.05	0	0	0.38	0.14	0.69	3.07	0.09	0	0	0	0.08	0.22	2.51	0	0.98
ANKRD24	0.24	0	0.08	0	0	0	0	0	0	0.01	0	0	0	0.35	0	0	0	0	0	2.84	0.02	0.11	0	0	0	0
ANKRD26	2.45	1.21	4.33	1.14	1.71	11.13	22.21	6.14	4.12	7.53	2.15	0.12	3.32	2.96	8.68	1.12	4.09	0.89	4.38	2.53	0.17	1.91	9.68	0.4	1.58	6.86
ANKRD26P1	0.17	0	1.88	0.57	0	0.75	0.08	0.48	0.05	0	0	0	2.5	0	1.25	0	0.11	0.18	0	1.91	0	0.87	0	0	0	0.28
ANKRD26P3	0	0	0	0	0	0.02	0	0	0	0	0	0	0	0.01	0	0	0	0	0	0	0	0.15	0	0	0	0
ANKRD27	0.06	5.6	5.11	1.39	0.4	3.43	7.97	8.77	4.92	1.41	0.47	8.7	2.54	2.84	8.88	10.12	1.78	4.23	11.87	8.39	6.84	4.14	14.51	5.24	7	5.07
ANKRD28	6.01	4.66	7.22	4.04	4.76	5.78	6.88	8.47	3.91	2.81	10.42	6.27	3.42	4.6	2.33	1.83	3.3	3.1	1.47	5.32	0.15	10.3	4.47	1.15	5.83	6.87
ANKRD29	0.05	0	0	0	0	0	0	0	0	0	0	0	0	0	0	0	0	0	0	0	0	0.02	0	0	0	0
ANKRD30A	0	0	0.06	0	0.25	0	0	0	0.01	0	0	0	0	0	0	0	0	0	0	0	0	0.3	0	0	0	0
ANKRD30B	0.27	0	0.01	0	0	0	0	0	0	0	0	0	0.41	0.78	0.02	0	0	0	0	0	0.01	0.22	0	0	0	0
ANKRD30BL	0.06	0	0	0.07	0	0	0	0	0	0	0	0	0.47	1.93	0	0	0	0.24	0	0	0	3.13	0	0	0.02	0
ANKRD30BP2	0.43	0.01	0.15	0.1	0.22	0	0	0	0	0.02	0	0	0.05	0.43	0	0.01	0	0.02	0	0	0	0.28	0.02	0	0	0
ANKRD30BP3	0	0	0	0	0	0	0	0	0	0	0	0	0	0	0	0	0	0	0	0	0	0.84	0	0	0	0
ANKRD31	0.01	0	0.01	0.26	0	0	0	0	0.16	0.04	0	0	0.01	0.01	0	0	0	0	0	0	0	0	0.32	0	0	0
ANKRD33	0.23	0.06	1.27	0	0	0	0	0	0.22	0	0	0	0.03	0.03	0	0	1.88	0	0	0	0	5.34	2.09	0	0	0.06
ANKRD33B	0.52	0.34	1.71	0.67	1.21	2.82	7.89	2.27	2.87	1.91	0.14	0.02	2.53	1.25	2.32	6.88	1.92	6.72	1.09	2.9	0	0.06	4.1	0.69	2.36	3.54
ANKRD34A	1.68	0.65	0	0.1	1.1	0	0	0	0	0	0	0	0	0.01	0	0	0	0	0.82	0	0	0.8	0	0	0	0.36
ANKRD34B	1.98	0	0	0	0	0	0	0	0	0	0	0	0	0	0	0	0	0	0	0	0	0.27	0	0	0	0
ANKRD34C	0	0	0.01	0	0	0	0	0	0	0	0	0	0	0	0	0	0	0	0	0	0	0.59	0	0	0	0
ANKRD34C-AS1	0	0	0	0	0	0	0	0	0	0	0	0	0	0	0	0	0	0	0	0	0	0	0	0	0	0
ANKRD35	0	0.99	0.05	0	0	0	0	0	0	0	0	0	6.71	0.46	0	0	0	0	0	0	0	0	0	0	0	0
ANKRD36	0	0.1	2.32	0	0.01	2.91	3.57	2.6	1.32	4.13	0	5.86	0.26	1.51	19.28	14.53	2.91	7.35	0.32	2.06	0	0.23	19.63	0.22	0	3.57
ANKRD36B	11.66	5.23	4.26	3.05	1.63	9.94	4.5	4.65	2.67	13.22	0.51	1.3	0.91	9.85	21.1	25.65	7.48	2.06	12.94	3.7	0.33	9.96	25.98	0.13	8.1	12.04
ANKRD36BP1	0	0	0	0	0	0	0	0	0	0	0	0	0.59	0	0	0	0	0	0	0	0	0	0	0	0	0
ANKRD36BP2	0	0	0	0.09	0	0	0	0.18	0	1.21	0	0	0	0.27	0.65	0.03	0.08	0.03	0	0	0	0	0	0	0	0.22
ANKRD36C	0.11	0	2.04	0.08	0	0.05	0	0.39	0.14	0.25	0.01	0	0.07	0.36	0.85	0.77	0.07	0.67	0	0	0	0.05	0.49	0	0.02	0.21
ANKRD37	8.82	16.96	3.96	5.61	5.56	25.88	0	7.95	1.63	0	2.82	0	0	0	21.69	0	4.81	0	0	3.77	0	2.85	5.46	42.07	0	20.74
ANKRD39	15.67	21.57	23.32	22.05	18.65	34.3	7.47	22.02	26.38	33.85	36.96	62.91	16.11	36.85	33.57	29.43	58.06	31.68	16.09	52.44	20.92	39.74	51.21	15.88	20.64	24.35
ANKRD40	10.63	6.33	7.29	4.13	6	8	14.19	4.38	4.54	4.65	5.35	8.93	3.73	5.21	4.86	10.34	8.05	7.13	3.22	3.39	4.55	9.96	11.92	9.63	10.71	7.6
ANKRD40CL	0	0	0.07	0	0	0	0	0	0	0	0	0	0.06	0	0	0	0	0	0	0	0	3.1	0	0	0	0
ANKRD42	2.02	1.42	0.23	2.15	0.51	5.34	0	1.76	1.17	2.08	2.18	5.08	0.03	1.42	8.95	3.35	3.08	6.43	0.11	0.12	4.34	3.11	10.65	0.17	1.6	2.14
ANKRD44	0.07	0	0	0	0	0	0	0	0.05	0.07	0	0	0.09	0.59	0	0	0	0	0	0	0	0.06	0	0	0	0.11
ANKRD44-AS1	0	0	0	0	0	0	0	0	0	0	0	0	0	0	0	0	0	0	0	0	0	0	0	0	0	0
ANKRD44-IT1	0	0	0	0	0	0	0	0	0	0	0	0	0	0	0	0	0	0	0	0	0	0	0	0	0	0
ANKRD45	5.22	12.72	8.6	10.25	0	0.02	0	0	0	0.17	3.22	0	5.21	0.3	0	0	0	0	8.05	0	3.86	1.61	0	0.04	0	0
ANKRD46	4.88	1.93	6.86	5.73	11.48	3.16	0	7.27	8.07	4.81	3.78	2.68	0	7.11	0	0.2	5.47	3.01	14.34	14.86	5.83	15.03	9.38	7.37	0.33	3.19
ANKRD49	15.19	13.79	14.97	8.02	11.98	23.92	32.43	24.55	19.41	26.18	22.74	4.29	35.92	15.68	31.34	3.03	28.06	46.37	38.32	14.59	13.81	13.52	6.8	5.19	24.33	14.16
ANKRD50	1.28	0.42	2.48	1.26	1.09	0.75	0.6	0.94	0.8	0.56	0.51	0	0.32	1.17	0	2.73	0.77	4.95	1.2	0	1.36	0.84	0	0.7	1.46	0.77
ANKRD52	0.12	0.84	0	0.42	0	0.39	1.46	0.04	0.05	0.24	0.02	0.1	0	0.68	1.25	0	0.41	1.53	0	0	0.29	0.3	0	0.05	0	0.47
ANKRD53	0.39	0	0	0	0	0	0	0.11	0	0	0	0	0	0.03	0	0	0	0	0	0	0	0	0	0	0	0
ANKRD54	0.06	5.95	4.21	2.23	5.81	9.28	16.88	9.56	11.22	8.26	2.56	13.32	10.35	3.25	3.75	19.27	6.14	0	2.23	4.95	4.66	2.79	0.48	2.19	6.49	8.88
ANKRD55	1.06	14.06	11.16	8.95	18.14	0	0	1.29	0.66	0	0.95	7.07	1.43	0.27	0.05	0	0.46	0	1.21	0	2.4	2.46	0	0	0	0
ANKRD6	0.12	0.75	0.01	0.21	1.38	6.41	6.7	0.96	3.77	0.63	0.84	6.79	0	1.9	16.26	3.36	4.2	14.55	0.14	9.57	0	1.52	7.98	15.94	2.19	23.59
ANKRD60	0	0.01	0	0	0	0	0.03	0	0	0	0	0	0	0.04	0	0	0	0	0	0	0	0.73	0.02	0	0	0
ANKRD61	0	0	0	0	0	0	1.98	0	0.52	0.67	0	0	0	0.19	0.22	0.13	2.01	0	0	0	0	2.67	0	0	0	0.37
ANKRD62	0.65	0	0.01	0	0	0.01	0.12	0	0	0	0	0	0.17	0.01	0	0	0	0.01	0	0	0	0.06	0	0	0	0
ANKRD62P1-PARP4P3	0	0.02	0	0.36	0	0.41	0	0	0.38	0.15	0.44	0.3	1.44	0.03	0	0	0.21	0.12	0.26	0.14	0	1.06	0.16	0	0.05	0.06
ANKRD63	0	0	0	0	0	0	0	0	0	0	0	0	0	0	0	0	0	0	0	0	0	0	0	0	0	0
ANKRD65	0	0	0	0	0	0	0	0	0	0	1.51	0	0	0	0	0	0	0	0	0	0	0.05	0	0	2.85	0
ANKRD66	0	0	0	0	0	0	0	0	0	0	0	0	0	0	0	0	0	0	0	0	0	0	0	0	0	0
ANKRD7	3.98	0	4.68	0	0	0	0	0	0	3.19	0	0	0	0	0	0	0	0	4.3	0	0	1.73	0	0	0	0
ANKRD9	0.21	0.26	0	0.27	1.24	0.57	6.1	0.42	0.36	0.64	0.23	0.06	0.78	0.68	0.07	0.57	0.44	0.74	0.3	0.21	0.02	1.12	1.13	1.33	0.38	0.9
ANKS1A	0.26	1.71	0.71	1.47	0.73	1.97	7.71	8.2	4.54	3.14	4.12	1.31	2.03	0.8	0.82	5.59	2.88	5.67	3.24	0.28	2.14	2.5	0.47	1.35	1.74	5.48
ANKS1B	0	0	0.53	0	0.28	0	0.38	0	0	0	0	1.07	0	0.58	0	0	0.27	0	0	0	0.4	0.95	0	0	0.02	0.09
ANKS3	1.33	0.24	1.95	2.18	0	3.51	3.44	1.73	0.37	2.37	0.16	0	0.11	3.2	2.22	4.12	3.33	0.36	2.66	0	4.22	0.23	0.84	4.41	0	3.07
ANKS4B	7.36	0.11	0.01	0.56	0	0	0	0	0	0	0	0	0.02	0	0	0	0	0	0	0	0.44	0.02	0	0	0	0.02
ANKS6	0	0	0.94	0	0.17	0.07	0.34	0.03	0.01	0	0.24	2.84	0.01	0.01	0	0.1	0.48	0.17	0.01	0.1	0	1.15	0.02	0	0.04	0.16
ANKUB1	0	0	0	0	0	0	0	0	0	0	0	0	0	0	0	0	0	0	0	0	0	0	0	0	0	0
ANKZF1	8.55	6.24	4.16	8.88	14.58	8.8	11.21	14.45	11.01	6.85	8.84	9.44	10.71	8.79	8.6	14.01	22.37	1.24	11.81	13.86	10.25	5.74	13.44	2.19	11.54	12.75
ANLN	17.7	40.58	12.57	30.9	22.19	42.98	27.06	42.67	57.78	52.08	31.57	10.69	1.22	6.62	31.23	48.77	27.11	11.78	12.01	20.25	8.93	23.14	120.9	23.18	24.52	46.53
ANO1	0.02	0	0	0	0	1.23	5.29	1.85	1.58	1.99	0	0	0.28	1.48	0	0	0.91	0.93	0	0	0	0.25	0	0	0.03	0.05
ANO10	8.48	3.49	4.64	11.5	0.58	7.71	2.69	9.07	8.24	21.3	3.26	0.07	20.76	6.81	10.76	21.58	11.63	5.83	1.44	9.58	0	6.4	0.76	0.92	4.4	5.82
ANO2	0.28	0	0	0.05	0	0	0	0	0	0.22	0.44	0	0	0	0	0	0	0	0	0	0	0.04	0	0	0	0
ANO3	0.09	0	0.01	0	0	0	0.02	0	0	0	0	0	0	0.02	0	0	0	0	0	0	0	0.05	0	0	0	0
ANO3-AS1	0	0	0.07	0	0	0	0	0	0	1.74	0	0	0	0.56	0	0	0	0	0	0	0	0	0	0	0	0
ANO4	0	0	0	0.12	0	0	0	0	0	0	0	0	0.11	0	0	0	0.38	0	0	0	0	0.04	0	0	0	0
ANO5	0.31	0	0	0.53	0	0	0	0.67	0.06	0.16	0.14	0.06	2.22	0	0	0	0	1.26	1.41	0	1.33	1.12	0	0	0	0.01
ANO6	7.85	3.34	7.2	12.39	3.2	31.13	31.36	10.64	13.97	4.61	2.95	7.35	7.32	2.36	50.52	43.91	16.27	26.29	6.2	16.23	7.68	5.29	12.81	12.87	28.71	56.58
ANO7	0	0.43	0.56	0.26	0	5.9	23.1	0.41	0.22	0.7	0.27	0	0.01	1.07	3.49	0	0.01	0.01	0	0	0	0.32	0	0.03	1.42	1.63
ANO8	0	0	0	0.01	0	0	1.56	0.07	0	0.07	0	0	0.01	0.04	0	0.06	0.01	0.03	0	0.03	0	0.08	0.02	0.47	0.01	0.26
ANO9	0.09	0.01	0	0	0	0	2.12	0	0	0	0	0	0	0.2	0	0.2	0	0.31	0	0	0	0.1	0	0	0	0
ANOS1	0.03	0.07	0.07	0	0	0.02	0.03	0	0.07	0.71	0	0	0	0.97	0	0.28	0	0.14	0.51	0.07	0	0.04	0	0	0	0.56
ANP32A	32.24	33.92	28.44	34.2	35.48	18.66	12.81	21.72	28.07	29.26	30.8	13.73	30.4	9.66	24.63	12.8	36.28	18.34	25.9	15.97	36.5	16.64	20.71	19.01	31.02	23.66
ANP32A-IT1	0.42	0	0.16	0.17	0	6.22	12.11	0	0.3	1.05	0	0	0	0.01	4	0.01	1.16	0.55	0	0	0	1.71	3.07	0.1	0	0.03
ANP32AP1	0.15	0.26	0.1	0.35	0.09	0.32	0.16	0.37	0.35	0.19	0.53	0	1.23	0	0.44	0.15	0	0.08	0	0.05	0.17	0.48	0	0.07	0.58	0.08
ANP32B	158.01	129.68	151.43	169.47	159.72	116.69	199.73	134.28	156.08	146.75	165.35	159.14	110.32	63.63	144.99	300.25	157.97	122.12	147.91	154.57	99.41	98.29	194.03	269.38	171.44	94.94
ANP32C	2.43	0.06	0	0.29	0	0	0	0.11	0.07	0.17	0.19	0.05	0.21	0.14	0	0.07	0	0	0	0	0.17	0	0.25	0	0	0
ANP32D	3.1	0.07	0.16	0.06	0.05	0	0	0	0.05	0.05	0.04	0.03	0	0	0	0	0.09	0	0.12	0.03	0.1	0	0	0	0	0
ANP32E	80.22	93.81	36.28	63.82	50	64.77	83.19	22.52	54.48	32.9	200.53	56.18	140.76	66.56	147.82	91.56	104.21	40.51	141.01	81.7	43.32	101.03	118.72	86.24	72.07	107.01
ANPEP	15.85	6.68	59.08	82.34	69.32	43.89	73.68	122.24	116.06	130.34	2.29	0.83	5.18	1.67	31.63	20.28	14.18	21.23	4.96	8.52	23.9	8.4	17.93	8.91	49.62	19.09
ANTKMT	5.65	11.48	0.21	1.64	10.61	8.64	20.64	1.94	6.86	33.52	12.65	6.32	14.11	33.21	10.64	30.4	14.66	23.65	12.18	35.81	11.72	9.65	15.47	50.06	5.79	3.91
ANTXR1	0.06	0	0	0.01	0	0	0	0.72	0	0	0	0.43	0.08	0.65	0	0	0.49	0	0	0	0	0.09	0	0	0	0
ANTXR2	0	3.29	2	1.31	0	0	0	0.01	0.01	0.49	0.04	0	0.18	0.02	1.06	0	0.72	0	0	0	0	0.37	0	0	0	0
ANTXRL	0.48	0	0	0	0	0	0	0	0	0	0	0	0	0	0	0	0	0	0	0	0	0	0	0	0	0
ANTXRLP1	0.93	0	0	0	0	0	0	0	0	0	0	0	0.05	0	0	0	0	0	0	0	0	0.91	0.35	0	0	0
ANXA1	0	0	0	0.95	0	0.04	0	0	0	1.77	22.58	0	0	341.15	0	0	5.62	72.46	0	12.77	0	0.1	55.51	4.42	0	14.65
ANXA10	0	0	0	0.07	0	0	0	0	0	0	0	0	0	0.06	0	0	0	0	0	0	0	0.1	0	0	0	0
ANXA11	14.2	18.28	25.19	14.45	8.03	13.34	11.69	35.68	37.89	19.2	9.86	50.26	2.75	3.91	9.75	23.36	13.56	14.01	13.11	58.44	6.87	5.92	25.97	26.79	33.63	13.91
ANXA13	0	0	0	0	0	0	0	0	0	0	0	0	0	0	0	0	0	0	0	0	0	0.25	0	0	0	0
ANXA2	2678.67	2763.04	2044.86	1938.38	1617.5	2234.72	1554.96	1796.33	2858.3	2401.28	1192.75	1512.61	1789.68	1134.54	745.3	1869.76	1536.26	1443.55	1583.72	1570.16	2029.24	1390.47	1790.54	1519.36	2262.51	2334.94
ANXA2P1	1.69	0.77	1.1	1.83	0.68	0.25	1.28	1.11	1.49	1.12	0.52	0.5	0.45	0.78	0.2	0.55	0.43	0.99	0.43	0.67	0.63	1.65	0.92	0.52	1.07	0.83
ANXA2P2	103.61	107.02	89.53	82.64	64.87	75.15	43.92	75.5	124.92	95.79	49.57	58.77	63.99	40.52	27.53	66.43	55.19	46.74	63.39	60.74	76.61	56.8	66.22	44.82	89.08	82.81
ANXA2P3	0.27	0.27	0.12	0.42	0.21	0	0.3	0.54	0.38	0.29	0.1	0.09	0.21	0.11	0.09	0.14	0.27	0.13	0.16	0.2	0.22	0.38	0.13	0.08	0.3	0.27
ANXA2R	0	0	0.99	0.08	3.16	0	0	0	0.47	0	0	0	0.07	3.45	0	0	0	0	0	0	0	1.74	0	0	0	0
ANXA3	295.11	235.27	132.63	212.89	322.12	405.48	125.23	180.76	481.66	473.08	208.03	317.44	345.14	61.45	267.1	294.21	223.22	140.37	287.49	271.46	36.73	216.44	205.86	113.76	179.37	256.39
ANXA4	63.77	17.61	1.91	5.41	1.77	3.89	4.5	8.42	2.76	3.69	18.74	1.76	23.75	6.67	0.16	0.04	1.71	0	93.41	3.08	41.75	16.44	0.02	0.04	4.43	0.01
ANXA5	156.54	209.95	129.68	97.11	195.95	244.57	146.7	308.73	413.52	127.32	588.02	338.02	231.48	163.37	303.7	175.43	242.42	166.3	269.36	409.79	129.96	365.93	325.94	367.1	266.45	338.79
ANXA6	0.03	2.39	0	0.74	3.16	9.89	20.55	9.93	9.33	6.8	7.49	9.4	23.66	1.04	5.07	11.91	12.09	2.71	1.8	22.97	0	12.31	6.22	24.21	12.95	16.25
ANXA7	88.57	92.83	61.3	88.73	95.66	61.18	70.43	76.27	85.57	77.28	106	87.56	96.75	45.92	65.67	71.78	70.41	49.53	112.62	123.32	23.67	70.27	146.67	86.19	93.57	64.14
ANXA8	0.09	0.3	0.52	0	0	3.99	0	0	1.05	0.15	1.46	5.68	0.15	4.31	6.82	1.55	3.33	0.48	0	0	0	0.67	5.81	0	8.72	0.91
ANXA8L1	0	4.69	4.43	3.47	0.82	27.46	1	13.98	38.36	2.12	9.93	32.74	0.34	10.37	50.09	17.84	22.56	19.45	0.04	3.16	0	17.85	32.01	1.25	19.71	18.88
ANXA9	0	0	0	0	0	3.82	0	0.65	0	0	2.8	5.75	2.11	0	0	8.51	0	7.19	0	6.01	0	0.05	0	0	0	1.82
AOAH	0	0	0.09	0.04	0	0	0	0	0	0	0	0	0	0	0	0	0	0	0	0	0	1.65	0	0	0	0
AOAH-IT1	0	0	0	0	0	0	0	0	0	0	0	0	0	0	0	0	0	0	0	0	0	0	0	0	0	0
AOC1	0	0	0	0.29	0	0	0	0	0	0	0	0	0	0.22	0	0	0	0	0	0	0	0.68	0	0	0	0
AOC2	0.03	0.59	0	0.32	0	6.21	1.44	0	1.92	2.1	0.14	0	0.02	1.32	12.01	2.03	1.82	10	0	0	0	0	2.77	0	0	1.31
AOC3	0.31	0.03	1.48	0.48	0	4.04	0.95	1.4	0.76	0	0.13	0.01	0.02	0	4.18	1.63	0.15	0	0	0	0.45	0.15	1.1	0	0	0.85
AOC4P	0	0	0	0.02	0	0	0.05	0.03	0	0	0	0	0	0	0	0	0	0	0	0	0	0.48	0	0	0	0.22
AOPEP	0.18	7.9	18.81	10.03	4.64	19.28	16.46	21.13	18.11	21.45	6.86	7.7	2.55	4.65	19.05	4.62	12.32	6.95	10.33	11.91	13.4	9.45	37.19	35.61	6.58	28.29
AOX1	0	0.5	0	0.01	0	0	0	0.74	0.11	1.91	0.01	11.56	0.06	0	0	0	0	0	0	0	4.39	0	0	0	0	0
AOX3P-AOX2P	0	0	0	0.02	0	0	0	0	0	0	0	0	0	0	0	0	0	0	0	0	0	0.4	0	0	0	0
AP1AR	10.77	4.81	1.82	6.37	5.2	4.64	12.68	3.48	4.14	2.66	6.25	3.35	7.55	5.08	3.78	12.61	8.2	7.51	7.39	7.21	15.98	3.63	10.03	7.55	5.15	10.14
AP1B1	2.59	3.68	11	9.77	10.82	6.49	11.38	6.24	7.26	6.02	3.85	6.99	5.65	4.81	2.42	7.23	8.98	5.5	7.55	7.18	6.63	6.79	3.9	26.46	9.24	7.85
AP1B1P1	0	0	0	0	0	0	0	0	0	0	0	0	1.63	0	0	0	0	0	0	0	0	0	0	0	0	0
AP1G1	3.44	5.18	12.81	8.41	9.33	13.01	16.69	10.19	7.83	8.43	8.49	2.94	2.19	11.63	13	7.2	11.16	14.45	0.75	2.37	4.05	11.88	12.01	4.22	9.42	6.94
AP1G2	22.58	1.62	8.21	12.61	1.32	14.51	9.7	0.12	5.16	0.26	5.37	8.76	5.16	7.81	45.79	8.72	10.98	4.05	3.51	4.77	22.68	4.68	0.89	0.03	3.15	12.07
AP1M1	2.35	1.41	1.03	1.59	0.88	1.51	0.15	0.98	1.21	1.11	1.39	3.72	0.86	0.19	0.42	1.6	0.98	0.16	2.9	1.05	0.56	2.4	0.03	0.21	2.47	1.07
AP1M2	110.94	106.85	60.22	67.68	84.42	28.78	48.92	38.87	56.81	46.6	36.23	67.52	49.31	61.16	21.26	24.15	34.97	40.2	83.54	63.41	67.35	49.06	55.16	47.62	36.85	43.9
AP1S1	9.22	6.57	5.57	8.93	3.55	6.39	0	2.93	3.74	4.46	5.27	9.12	6.04	8.51	8.5	2.57	12.9	1.39	12.1	1.56	10.26	2.64	0.62	1.89	3.16	4.25
AP1S2	21.2	43.55	8.99	11.07	2.13	4.61	6.69	14.53	6.18	0.75	13.97	57.92	1.97	0.22	3.65	9.38	2.2	6.18	9.13	3.61	0	3.43	0	0	1.25	4.64
AP1S3	0.87	0.01	2.6	0.56	0	0	0	2.22	0	0.62	1.08	0	0.02	0.24	0.03	0	0.45	4.85	0.69	0	0.01	0.8	0.27	0	1.93	0.02
AP2A1	0.26	3.98	3.76	4.35	2.86	1.89	3.2	5.18	8.79	7.94	2.04	8.58	12.96	5.17	2.12	6.79	6.21	4.9	5.4	16.79	4.99	1.59	8.22	8.54	12.33	3.11
AP2A2	0.2	0.5	0.43	1.51	1.02	2.77	3.85	1.11	0.92	0.76	0.8	3.98	0.63	1.51	1.54	5.55	3.77	1.77	0.03	0.32	1.42	3.51	2.04	0.96	1.27	0.94
AP2B1	6.33	28.47	30.54	38.4	28.03	10.43	18.77	16.75	22.91	27.74	39.06	46.21	40.07	21.86	9.61	28.71	19.14	21.91	27.97	40.36	50.91	31.45	29.83	25.73	32.57	21.94
AP2M1	263.83	427.7	465.34	429.09	304.65	130.03	164.34	224.45	443.97	258.94	207.11	578.73	388.58	216.57	117.05	259.91	163.47	138.29	359.74	401.25	474.3	181.49	266.3	149.53	314.44	152.98
AP2S1	194.52	242.59	226.97	249.66	226	220	107.62	149.92	257.1	176.09	197.47	231.14	221.29	255.07	90.14	142.96	203.15	185.17	142.05	194.97	327.71	204.24	143.84	166.27	244.37	179.48
AP3B1	10.49	16.1	28.71	17.72	8.31	15.37	20.78	23.43	22.49	14	16.37	31.46	15.23	24.32	49.36	28.01	25.57	11.51	17.43	24.66	12.05	23.07	5.19	20.83	17.6	13.14
AP3B2	0.02	0.01	0	0	0	0	0	0	0	0	0	0	0.01	0.42	0.05	0	0.83	0.06	0	0	0.01	0.7	0	0	0	0
AP3D1	4.99	6.75	6.91	6.88	6.09	11.42	49.07	10.84	8.14	7.35	7.79	9.5	9.35	3.79	12.57	24.82	12.68	14.25	8	7.26	13.44	8.83	19.47	20.27	12.16	15.02
AP3M1	12.95	9.78	11.77	11.81	14.22	19.71	12.62	10.41	12.27	16.22	15.95	8.04	5.42	7.93	29.31	22.38	13.26	11.09	6.05	4.07	2.65	7.19	9.1	7.97	10.77	8.91
AP3M2	0.22	2.02	3.5	8.52	4.51	14.38	9.9	0.32	5.47	9.31	3.7	4.45	4.57	0	16.04	4.58	6.03	14.47	0	4.17	9.82	6.57	3.35	0.71	6.64	7.4
AP3S1	216.67	186.06	241.18	159.27	161.01	97.66	59.2	210.04	146.64	184.34	148.64	185.93	124.08	90.59	65.93	200.12	86.11	107.04	220.07	141.92	136.29	118.05	72.39	214.36	146.95	94.94
AP3S2	4.84	10.15	8.71	6.83	11.06	2.48	0.23	8.29	11.24	12.56	5.45	13.55	7.17	7.26	3.68	0.02	8.05	4.65	10.98	8.74	3.07	9.25	0.94	2.63	10.24	8.38
AP4B1	0	3.01	5.16	1.21	2.56	0.53	9.03	3.15	4.27	2.03	4.2	0.02	17.72	2.5	5.15	1.69	7.29	7.64	0	3.14	0	4.89	2.16	7.06	0.17	1.18
AP4B1-AS1	0.05	0	0.09	0.04	0	0	0.12	0.05	0.04	0.15	0.09	0	0.11	0.07	0.7	0	0.03	0.23	0	0.03	0	0	0	0.46	0.06	0
AP4E1	0.28	1.92	1.01	1.79	2.02	3.92	8.36	3.44	2.89	2.39	0.95	0.04	0.43	1.22	3.02	0.62	3.67	2.65	2.94	1.01	0.22	0.17	3.19	1.06	2.43	1.56
AP4M1	0.53	17.55	2.09	15.34	12.48	7.68	11.17	11.86	13.68	13.23	7.53	11.19	24.71	2.81	9.86	1.14	12.47	3.01	4.88	23.32	9.46	6.99	21.66	15.27	8.41	10.78
AP4S1	7.74	0.09	2.6	3.09	0.91	0.95	0.74	0.59	2.27	2.85	2.61	3.56	0.04	0.05	5.2	0.01	1.36	0.07	0	1.77	0	2.47	0.24	3.89	4.34	2.1
AP5B1	0.12	0.22	0.02	0.08	0.15	0.35	0.21	0.26	1.03	0.56	0.55	1.3	2.1	1.22	0.02	0.83	2.91	0.01	0.46	0	0.01	2.28	0	0.08	0	0.67
AP5M1	11.91	6.2	13.65	14.09	7.27	5.45	4	8.16	9.4	6.69	6.4	5.9	7.38	5.56	8.1	7	4.94	5.12	14.43	3.13	7.98	5.48	5.77	3.66	5.7	3.69
AP5S1	0.72	0.59	3.24	4.61	5.47	5.13	0.05	1.13	2.24	2.08	4.03	5.97	13.32	2.05	0.03	9.22	2.92	4.79	0.16	6.93	0	3.2	0	3.11	2.25	6.97
AP5Z1	0.21	0.69	1.66	1.85	1.19	2.66	3.45	0.96	1.66	0.52	1.42	0.72	2.33	0.56	5.32	3.72	3.18	2.61	1.22	0	6.83	1.84	3.34	2.52	3.26	1.3
APAF1	0.19	0.26	0.79	0.27	0.18	0.03	0	1.86	0.46	1.69	1.14	0	0.98	0.76	0.01	0	0.33	0.12	2.08	0	3.99	1.55	0	0	0	0.03
APBA1	0.69	0	0.02	0.15	0.85	0	0	0	0	0	0	2.64	0	0.05	0	0	0	0	0	0	0	0.69	0	0	0	0
APBA2	1.89	0	0	0.55	0	0	0	0	0	0	0	0	0	0	0	0	0	0	0	0	0	0.62	0	0	0	0
APBA3	2.38	2.5	2.39	9.96	1.75	0.77	10.96	7.8	4.37	1.2	2.57	0	3.39	6.31	1.29	0	5.9	5.34	5.1	0.98	4.94	5.83	9.91	0	10.59	3.46
APBB1	6.41	1.86	2.34	3.65	0	3.05	7.56	4.54	5.59	1.05	1.94	0	2.81	2.22	1.16	8.73	1.8	0	7.56	4.2	0	0.32	0	1.51	3.19	1.15
APBB1IP	7.5	0	0	0	0	3.06	0	0.83	0	0	0.7	1.09	0	0	4.24	0	1.67	0	0	3.38	0	1.27	4.97	1.4	0	0
APBB2	1.25	2.66	1.65	2.74	2.27	0.16	2.03	2.42	4	0.81	1.44	0.06	3.1	0.99	6.76	3.98	3.01	2.52	1.01	1.26	0.56	6.53	0.61	1.74	1.64	1.46
APBB3	0	0.02	0.2	0.14	0	0	4.93	0	0.36	1.48	0.03	0.11	0.19	0.08	11.96	0	1.05	0.05	0	0	0	2.05	0.23	0.28	0	0.07
APC	4	0.29	0.15	0.7	2.17	6.85	14.33	3.28	1.84	2.19	0.77	1.19	0.08	1.6	3.21	2.25	3.08	5.67	0	1.65	1.91	0.43	3.57	1.7	0.86	5.02
APC2	0.17	0	0	0.01	0	0	0.03	0	0	0	0	0	0	0.01	0	0	0	0	0	0	0.09	0.06	0	0.13	0	0
APCDD1	0.05	0	0	0.05	0	0	0	0	0	0	0	0	0.01	0.01	0	0	0	0	0	0	0.01	0.2	0	1.15	0	0
APCDD1L	3.37	0	0	0	0	0	0	0	0	0	0	0	0	0	0	0	0	0	0	0	0	0	0	0.01	0	0
APCDD1L-DT	8.61	0	0	0	0	0	0	0	0	0	0	0	0.83	0	0	0	0	0	0	0	0	0.69	0	0	0	0
APCS	0	0	0	0	0	0	0	0	0	0	0	0	0	0	0	0	0	0	0	0	0	0.08	0	0	0	0
APEH	27.84	29.3	12.74	38.66	24.97	10.39	20.59	31.5	42.25	30.34	21.44	62.61	63.24	19.38	7.37	18.37	30.45	13.95	31.31	78.24	60.38	37.16	33.62	26.73	25.07	18.99
APELA	9.44	13.64	3.24	11.12	9.01	9.87	1.78	14.4	13.37	9.05	30.11	7.69	0.62	5.5	0.95	0.42	1.04	0	10.22	0.07	16.32	4.32	1.73	1.08	5.2	0
APEX1	304.83	308.61	228.04	377.25	285.13	122.25	66.61	167.64	214.67	208.78	322.66	307.3	393.21	276.28	170.48	211.97	267.4	115.96	375.23	331.86	391.6	220.63	190.41	222.58	237.98	155.94
APEX2	7.49	16.88	11.24	7.95	6.04	4.15	14.87	13.75	12.35	4.16	15.04	22.08	21.93	11.23	11.46	16.27	4.65	20.13	13.96	25.44	18.8	11.85	9.91	25.26	17.08	3.71
APH1A	9.75	4.07	3.05	5.47	11.71	0.47	8.49	5.82	7.47	10.46	1.22	6.95	19.63	2.63	9.05	0	2.07	1.4	4.34	11.31	0.25	3.81	1.66	8.09	14.77	9.42
APH1B	0	2.03	0.26	0.67	0	0.37	0	0	0.01	1.75	0	0	0	1.23	0	2.66	0.05	0.63	1.96	0	0	0.23	0.26	0	0	1.36
API5	53.64	58.45	56.23	55.93	28.6	29.78	25.35	50.23	56.94	44.75	78.02	60.43	61.48	68.77	66.96	77.31	60.08	34	31.59	54.84	21.54	56.51	79.41	33.94	64.41	48.58
APIP	53.11	86.09	79.53	51.09	62.44	41.41	31.45	55.59	32.11	32.15	70.94	77.6	94.29	59.85	13.28	52.88	37.11	80.33	149.74	73.58	101.58	82.23	102.24	57.36	45.15	47.6
APLF	0	0.21	0	1.59	2.37	0.02	0	0.61	1.69	0.21	0	1.37	0	0	0	0	0.24	0	7.11	0	0	0.37	0	0	0	0.56
APLN	0	0	0.16	0	0	0	0	0	0	0	0	0	0	0	0	0	0	0	0	0	0	0.02	0	0	0	0
APLNR	0	0	0.09	0	0	0	0	0	0	0	0	0	0	0.01	0	0	0	0	0	0	0	4.06	0	0	0	0
APLP1	0	0	0	0.64	0	0	0	0	0.17	0	0	0	0	0.57	0	0	0	1.39	0	0	0	0.49	0	0	0	0
APLP2	123.87	39.68	76.14	156.66	110.39	374.4	602.88	237.34	217	258.27	14.2	14.25	61	18.42	303.18	147.01	164.46	114.5	75.25	12.34	21.51	41.9	160.8	115.54	134.93	268.44
APMAP	2.76	13.73	24.41	32.49	8.91	28.57	12.36	29.9	41.76	67.95	4.99	0	26.41	21.12	72.45	38.56	41.65	15.09	2.81	22.75	0.02	10.45	22.56	28.45	17.05	48.86
APOA1	68.82	4.23	1.65	0	6.57	0	0	0	9.25	1.29	96.78	0.03	214.88	0.35	0	0	107.45	29.33	440.13	0	0	10.48	0	0	14.29	1.03
APOA1-AS	0	0	0	0	0	0	0	0	0	0	0	0	0	0	0	0	0.39	0	0	0	0	0	0	0	0	0
APOA2	48.11	18.39	18.82	5.08	0	0	0	1.03	0.23	4.14	83.66	77.58	67.28	259.33	70.21	0	80.23	76.53	151.38	100.4	124.13	91.07	26.55	0	0	0
APOA4	0.18	0	0	0	0	0	0	0	0.1	1.3	1.2	0	0	0	0.46	1.09	0	0	0	0	0	0.74	0	0	5.83	0.16
APOA5	0	0	0	0	0.78	0	0	0	0	0	0.14	0	0	0	0	0	0	0	0	0	0	2.61	0	0	0	0
APOB	0.02	0	0.04	0	0	0	0	0	0	0	0	0	0	0	0	0	0	0	0	0	0	0.05	0	0	0	0
APOBEC1	0	0	0	0	0	0	0	0	0	0	0	0	0	0	0	0	0	0	0	0	0	0	0	0	0	0.23
APOBEC2	0	0	0	0	0.12	4.15	11.87	0	0	0	0	0	0	0	12.69	0	2.17	0	0	0	1.62	9.38	1.03	0	0	12.29
APOBEC3A	0.07	0.06	0	0	0	0.05	0.16	0	0	0	0	0	0	0	0	0	0	0.09	0	0	0	0.34	0	0	0	0.04
APOBEC3A_B	0	0	0	0	0	0	0	0	0	0	0	0	1.65	0	0	0	0	0	0	0	0	0.58	0	0	0	0
APOBEC3B	0	0.03	0	0	0	0	0	0	0	0	0.48	0.9	0.44	0.54	0	0	0	0	0	0	0	0.5	0	0	0	0
APOBEC3B-AS1	0.14	0	0	0	0	0	0	0	0	0	3.03	2.25	14.35	1.33	0	0	0	0	0	0	0	0.11	0	0	0	0
APOBEC3C	10.95	5.48	0.12	1.28	7.43	0.02	0	0	0	0	2.4	0	5.05	6.33	0	0	0	0	16.21	0	3.45	2.09	0	0	0	0.02
APOBEC3D	5.44	0.8	0.09	0.67	2.11	0	0.16	0	0	0.34	1.51	2.35	5.81	1.53	0	0.02	0	0.03	1.15	0	2.24	1.23	0.13	0	0	0
APOBEC3F	11.33	1.09	3.73	0.04	3.01	0	1.64	0	0	0	2.56	0.27	32.97	1.19	0.03	0.01	0.17	0.01	2.47	5.54	0	3.65	0.02	0	0	0
APOBEC3G	1.01	7.96	0	0.03	0.63	0	0.3	0	0	0	0	0	11.27	4.3	0.04	0.02	0	0	10.56	0	0	0.48	0	0	0	0
APOBEC3H	0	0.06	0	0	0	0	0	0	0	0	0	0	0	0.38	0	0	0	0	0	0	0	0	0	0	0	0
APOBEC4	0	0	0	0	0	0	0	0	0.05	0	0	0	0	0	0	0	0.25	0	0	0	0	0	0	0	0	0
APOBR	0.07	0	1.02	0.26	0.04	0	0	0.54	0.14	0	0	0	0	0.11	0	0	0	0	0	0	0	0.75	0	0	0	0
APOC1	992.29	680.58	614.4	1209.64	978.73	556.09	283.63	472.37	391.94	617.28	203.83	831.71	994.41	329.39	272.29	285.36	508.69	602.71	563.22	315.85	1560.51	721.72	296.41	200.41	505.19	617.54
APOC1P1	60.36	6.83	27.23	10.46	49.96	9.25	0	6.73	3.35	9.77	16.02	4.14	14.4	29.79	5.55	0.15	4.57	3.64	36.61	7.18	13.8	9.98	14.34	0.07	7.44	1.21
APOC2	14.7	13.56	18.48	49.32	9.79	0	0	0	3.24	2.1	9.67	8.47	7.19	8.97	0	0	1.01	5.13	0	0	1.2	18.93	0	0	1.72	0.46
APOC3	0	0	6.67	0	4.23	8.48	0	1.93	5.42	0	106.54	11.1	0	51.02	60.07	0	8.88	74.43	2.23	72.51	0	35.04	0	0	47.36	38.64
APOC4	0	0	3.27	0	0	0	0	0	0	0	0	3.16	0	0	0	0	0	0	0	0	6.75	0.16	0	0	0	0
APOC4-APOC2	0.22	0.48	0.33	1.37	0.04	0	0	0	0	0.18	0.18	1.26	0.38	0.71	0	0	0	0.41	0	0	0.05	1.11	0	0	0.4	0
APOD	3.45	1.89	0	6.95	0	0	0	2.36	1.82	6.24	2.1	0	0	0.05	0	0	0.48	0	0	4.52	0	0	1.01	3.48	2.82	0.06
APOE	191.6	31.39	12.13	18.66	10.53	10.92	10.27	2.96	5.28	33.11	26.92	23.87	49.17	25.93	63.14	47.35	24.06	17.65	114.05	15.77	25.48	14.83	23.69	9.78	16.99	20.29
APOF	0	0	0	0	0	0	0	0	0	0	0	0	0	0	0	0	0	0	0	0	0	0.12	0	0	0	0
APOH	0.69	0	0	0	0	3.13	0	0	0	0	0	0	0	0.04	0	0	0	0	0	0	0	0.5	0	0	0	0
APOL1	1.2	0.03	0	0.75	0.02	0.02	0.04	0.23	0	0.16	0.11	0	0.03	0.82	0	0	0	0	0	0	0	0.85	0	0	0.02	0
APOL2	2.27	2.99	2.44	0.62	0.06	0.68	0	0	0	0.04	2.45	0.48	0.06	0	8.75	0.24	0.04	0.02	4.86	0.41	0	1.08	0.51	0	0.5	0.05
APOL3	0	0	0	0	0	0	0	0	0	0	0	0	0	0	0	0	0	0.03	0	0	0	0.68	0	0	0	0
APOL4	0	1.47	0.02	0.09	0	0	0	0.02	0	0	2.17	0	0.01	0.07	0	0.01	0	0	0.02	2.85	0	0.44	0	0	0	0
APOL5	0	0	0	0	0	0	0	0	0.03	0	0	0	0	0	0	0	0	0	0	0	0	0	0	0	0	0
APOL6	0.38	0	0.02	0.04	0	0	0	0.12	0	0	0	0	0	0	0.01	0	0.01	0	0	0	0	0.06	0	0	0	0.02
APOLD1	0.19	0	0	0	0	0.04	0	0	0.01	0	0	0	0	1.59	0.13	0	0	0	0	0	0	0.48	0	0	0.01	0.14
APOM	0	0	0	1.62	0	0	0	0	0	1.93	2.83	0	9.02	0	0	0	0.07	0	6.46	0.41	0	0	0	0	0	0
APOO	22.82	50.02	64.94	47.71	26.93	26.55	2.79	41.73	41.69	53.53	19.28	35.33	37.25	63.17	0	18.07	19.64	32.78	79.42	35.3	73.9	31.94	32.07	71.19	25.58	21.85
APOOL	6.73	8.69	5.51	3.03	2.38	7.08	4.23	10.77	4.27	1.49	7.18	3.86	5.44	7.19	7.11	11.1	4.53	14.91	3.54	6.56	1.98	5.37	4.13	9.73	10.78	3.21
APOOP5	0.18	0	0	0.56	0.05	0	0	0	0	0	0	0.03	0.05	0.26	0	0	0	0.06	0.2	0.06	0.11	0.44	0.08	0	0	0.05
APP	0.5	0.09	1.78	1.24	5	15.08	20.18	6.74	11.2	12.33	1.87	0	5.6	4.98	5.73	7.66	10	6.14	7.32	2.21	0	13.6	1.95	4.85	4.93	4.35
APPBP2	4.98	1.17	3.33	1.15	1.66	0.44	0.97	2.08	0.82	1.85	0.03	2.94	3.7	3.37	2.57	1.01	1.8	4.9	3.84	1.3	2.18	2.87	0	0.03	1.74	0.71
APPL1	21.35	13.37	12.24	7.37	12.53	4.7	12.49	11.61	10.88	9.61	8.92	12.64	4.02	6.8	6.43	12.57	8.22	4.28	11.63	9.31	8.59	8.66	11.59	10.13	13.44	8.88
APPL2	0.03	3.8	0	0.97	1.03	4.79	1.7	0.6	0.94	0.71	1.43	0	0.01	3.64	11.27	5.4	4.13	8.39	0.89	0	0	1.68	0.08	3.88	3.51	0.33
APRT	255.04	362.57	185.05	248.01	337.17	311.69	239.2	207.19	266.41	188.61	258.08	245.35	409.31	275.91	133.6	265.44	274.06	115.18	312.66	256.95	336.32	340.35	269.45	212.68	288.39	227.95
APTR	15.3	6.61	2.55	6.49	6.11	21.63	19.35	3.54	6.75	8.49	13.73	5.74	27.3	11.64	14.26	13.74	8.66	15.04	9.36	6.79	21.93	27.35	14.84	4.58	14.61	17.97
APTX	42.75	36.91	49.54	55.37	39.37	54.47	36.13	65.05	59.91	85.41	70.43	63.22	15.99	40.7	56.61	33.16	64.84	39.69	57.81	80.43	30.75	33.48	60.84	23.86	55.26	45.82
AQP1	0.1	0	0	0	0	0	0	0	0	0	0	0	0	0	0	0	0.07	0	0	0	0	0.05	0	0	0	0
AQP10	0.2	0	0	0	0	0	0	0	0	0	0	0	0	0	0	0	0	0	0	0	0	0.08	0	0	0	0
AQP11	0.05	1.62	3.13	3.34	0	6.19	12.16	0	1.93	0.61	3.22	0	0	0	4.02	0	2.63	0	0	2.11	0	2.91	0.08	0	0.02	0.18
AQP12A	0	0	0	0.05	0	0	0	0	0	0	0	0	0	0	0	0	0	0	0	0	0	0	0	0	0	0
AQP12B	0	0	0	0	0	0	0	0	0	0	0	0	0	0	0	0	0	0	0	0	0	3.31	0	0	0	0
AQP2	0.12	0	0	0	0	0	0	0	0	0	0	0	0	0	0	0	0	0	0	0	0	0.68	0	0	0	0
AQP3	0.06	16.05	41.97	37.79	72.89	40.03	135.42	108.66	105.77	173.53	4.44	5.2	0.06	2.11	115.87	20.96	25.17	58	2.09	21.37	4.76	1.17	38.24	55.25	75.65	29.44
AQP4	0.02	0	0	0	0	0	0	0.03	0	0	0	0	0	0.45	0.01	0	0	0	0	0	0.12	0	0	0	0	0
AQP4-AS1	0.04	0.03	0.09	0.06	0.04	0.03	0	0	0.02	0.02	0.22	0	1.59	0.02	0	0.02	0	0	0.06	0	0.01	0.87	0	0.02	0	0.02
AQP5	0	0	0	0	0	0	0	0	0	0	0	0	2.56	0	0	0	0	0	0	0	0	0.05	0	0	0	0
AQP6	0	0.17	0.42	0.1	0.17	0.14	0.81	0.53	0.21	0.39	0.09	0	2.83	0.14	0.12	0	0.1	0.69	0.1	0.39	0.31	1.12	0	0.67	0	0.02
AQP7	0.82	0.24	0	0.04	0.02	0	0.58	1.51	0	0	0	0.68	0.07	0.03	0	0	0	0	0	0	0	0.88	0	0	0.24	0
AQP7P1	0.79	0	0	0	0	0	0	0	0	0	0	0	0.01	0.31	0	0	0	0	0	0	0	1.25	0	0	0	0
AQP7P3	0	0	0	0	0	0	0	0	0	0.59	0	0	0	0.09	0	0	0.65	0	0	0	0	0	0	0	0	0
AQP8	0.07	0	0.08	0	0	0	0	0	0	0	0.17	0	0	0	0	0	0	0	0	0	0	0.5	0	0	0	0
AQP9	0.03	0	0	0	0	0	0	0	0	0	0	0	0	0	0.02	0	0	0	0	0	0	0	0	0	0	0
AQR	11.4	14.57	10.31	15.12	6.71	9.08	9.79	8.73	8.57	11.09	5.55	6.71	4.93	3.48	9.09	4.97	8	12.15	8.78	4.99	10.94	11.55	9.97	6.98	8.91	7.97
AR	1.39	0.03	0.03	0	0.04	0	0	0	0	0	0.02	0	0	0.02	0	0	0	0.06	0.03	0.03	0	0.29	0	0.06	0	0.04
ARAF	9.31	31.02	15.98	10.48	9.4	6.13	26.32	18.91	10.6	6.33	18.87	23.92	7.65	5.67	7.16	11.73	10.97	14.35	2.49	39.2	12.89	7.15	13.6	16.5	23.49	8.12
ARAP1	0	1.97	0.85	3.1	0.88	2.18	5.73	4.34	2.9	5.57	0.01	1.24	10.24	0.24	0.81	6.98	1.86	1.48	1.51	0.76	0.41	2.17	15.65	6.35	4.6	0.81
ARAP1-AS2	0.05	0	0	0	0	0	0	0	0	0	0	0	0	0	2.09	0	0	0	0	0	0	0	0	0	0	0
ARAP2	0.32	0	0.01	0.01	0.01	1.37	3.15	0	0.02	0	0	0	0.01	0.06	0	0	0.25	0	0	0	0	0.16	1.09	0	0	0
ARAP3	0	0	0.15	0	0	0	0	0	0	0	0	0	0	0.06	0	0	0	0	0	0	0	0.25	0	0	0	0
ARC	0	0	0	0	0	0	0	0	0	0	0	0	0	0.02	0	0	0	0	0	0	0	0.02	0	0	0	0
ARCN1	29.35	34.02	24.09	26.38	23.13	15.29	36.8	33.65	31.42	37.06	26.56	44.85	49.23	45.42	14.88	63.93	29.58	10.9	18.41	31.83	24.24	27.37	28.49	45.28	24.96	20.25
AREG	0	0	0	0	0	0	0	0	0	0	0	0	0	0	0	0	0	0	0	0	0	0	0	0	0	0
AREL1	4.68	0.03	4.55	5.39	3.34	4.78	19.63	5.03	2.91	4.19	0.27	0	0.34	2.96	13.78	3	5.38	4.1	0.82	1.44	0	0.88	0.06	2.39	3.46	3.43
ARF1	367	382.1	385.66	322.72	365.58	181.13	260.53	350.01	334.64	266.71	277.38	383.28	405.79	294.95	236.32	401.18	370.74	118.79	297.03	386.93	268.99	275.89	338.63	332.44	352.63	237.47
ARF3	29.86	40.26	24.9	22.1	16.86	8.53	11.86	9.79	14.17	9.69	30.09	36.51	20.2	19.35	3.97	15.97	13.48	5.42	19.19	13.13	38.38	25.75	15.03	18.07	9.85	13.66
ARF4	388.02	286.47	203.19	157.22	187.52	253.93	227.44	286.25	336.93	287.18	362.17	279.63	358.02	344.27	140.72	301.55	268.48	336.73	287.93	277.93	190.58	365.1	312.7	203.92	327.84	326.1
ARF4-AS1	0	1.76	3.38	0.2	2.29	8.81	0	0.94	3.9	5.18	0	0	0	2.14	0.99	0	0.53	2.93	13.06	5.77	2.83	6.7	0	0	9.56	2.17
ARF5	158.75	142.29	182.53	140.16	85.54	107.64	70.62	75.88	154.28	104.52	99.01	99.96	83.19	37.76	31.81	95.94	64.88	50.23	138.54	149.69	36.48	54.39	84.13	67.12	63.53	28.34
ARF6	71.08	46.03	76.71	38.37	15.46	54.61	52.42	44.94	65.04	36.8	68.52	74.91	21.08	34.25	48.8	78.73	56.49	29.15	58	80.23	16.2	50.11	61.45	44.39	54.95	52.43
ARFGAP1	0.67	4.69	2.59	7.11	2.71	6.9	21.36	3.95	5.09	4.49	1.21	2.26	11.95	3.51	5.03	4.13	15.66	2.08	2.41	3.23	14.39	1.99	15.17	6.07	2.84	3.76
ARFGAP2	11.84	24.69	13.43	21.44	19.25	15.06	37.44	19.88	17.35	17.65	15.66	16.27	16.15	24.99	33.91	39.63	25.54	11.66	14.5	23.82	6.72	14.64	7.52	7.6	23.91	15.48
ARFGAP3	0.07	12.9	21.68	10.73	7.54	4.41	5.65	10.28	5.05	2.46	11.79	14.02	14.81	4.95	14.06	1.38	1.39	0.85	16.1	5.33	10.79	12.14	0	2.4	1.34	2.73
ARFGEF1	20.31	8.87	32.86	30.2	23.18	4.3	19.97	22.93	15.55	17.75	7.07	9.36	9.81	19.75	6	16.22	9.14	14.5	16.38	14.54	15.21	16.12	5.23	4.88	15.09	7.05
ARFGEF2	4.19	2.8	8.34	7.12	6.03	4.19	5.91	5.3	3.02	2.72	4.11	4.51	1.44	4.5	5.72	2.99	5.17	7.85	2.36	1.14	6.81	3.07	4.49	2.44	5.52	4.94
ARFGEF3	0.9	0	0	0.03	0	0.08	1.07	0	0.09	0	0	0.04	0.72	0	0.17	0.27	0.38	0	0	0	0	0.16	0	2.25	0	0
ARFIP1	74.72	27.37	59.07	27.3	33.68	12.9	30.32	41.42	25.86	20.59	34.02	29.57	28.6	23.88	28.83	31.3	15.51	22.64	44.32	44.38	45.55	16.71	13.63	15.65	19.53	6.77
ARFIP2	24.3	8.27	8.94	9.88	11.55	13.38	7.18	13.8	16.74	13.92	16.44	25.34	6.77	11.67	13.53	26.7	16.17	4.43	5.72	14.24	9.51	7.23	20.88	3.7	9.93	13.79
ARFRP1	13.05	3.3	20	9.44	6.55	9.41	1.71	11.08	7.16	6.37	6.99	11.6	11.08	4.4	0.25	3.58	6.86	18.41	13.28	7.07	17.27	1.56	15.17	1.75	10.62	8.28
ARG1	0	0	0	0	0	0.9	0	0	0	0	3.08	0	0	0	0.05	0	0	0	0	0	0	0.27	0	0.17	0	0
ARG2	9.02	45.3	22	19.16	17.92	7.3	12.28	5.51	13.8	15.2	43.99	24.54	15.2	46.82	8.23	19.4	16.62	14.7	35.58	23.45	31.75	15.15	2.06	13.41	6.26	18.45
ARGFX	41.46	50.28	44.94	18.11	15.96	0.02	0.06	6.74	1.11	3.28	16.02	1.6	14.31	11.7	0.01	0	0.01	0.09	34.35	0	12.11	11.69	0.03	0	0	0
ARGFXP2	0.9	0.03	0.05	0.09	0	0	0	1.88	0	0	0	0	0	0	0	0	0.33	0	0	0	0.03	0.31	0	0	0	0.16
ARGLU1	28.78	41.29	16.26	31.38	21.91	33.46	69.41	30.85	25.68	21.66	30.67	35.83	15.99	17.82	131.24	40.01	45.24	60.85	19.88	12.87	13.67	27.31	29.87	22.44	31.02	33.14
ARHGAP1	19.11	15.21	10.38	18.2	16.39	10.19	12.15	9.35	12.83	12.28	10.49	17.74	22.97	10.57	0.16	17.09	11.9	8.47	13.4	7.83	16.2	18.02	13.34	9	10.71	12.72
ARHGAP10	0.05	4.22	0.35	2.02	1.55	15.05	10.44	2.05	6.38	5.39	1.65	2.98	2.47	0.84	37.43	14.3	6.38	4.63	2.27	1.42	0	3.51	26.66	8.18	2.2	7.36
ARHGAP11A	6.06	9.26	6.29	14.54	19.32	11.39	25.94	14.92	7.17	15.1	13.66	4.21	0.19	6.94	30.06	28.11	14.28	13.11	15.91	5.86	6.96	7.13	13.37	11.45	9.24	22.68
ARHGAP11A-SCG5	0	0	0	0	0	0	0	0	0.12	0	0	0	0	0	0	0	0	0	0.12	0	0	0.12	0.21	0	0	0
ARHGAP11B	0.08	0.48	4.15	5.95	0	32.63	10.05	4.52	2.4	3.84	0.57	0	0	2.93	64.01	24.72	8.37	6.88	0	5.58	0.82	0	6.52	0	0.34	6.57
ARHGAP12	8.05	10.35	11	16.61	8.56	6.16	4.28	15.74	12.52	12.57	12.97	7.27	4.68	4.12	10.85	8.87	5.76	8.76	23.28	8.67	22.08	7.88	8.65	17.93	20.83	5.39
ARHGAP15	0	0	0.16	0.79	0	0	0	0	0.23	0	0	0	0.08	0.03	0	0	0.03	0	0	0	0.44	0.22	0	0	0	0
ARHGAP17	0.32	5.52	3.36	1.5	3.41	0.73	11.55	2.7	2.42	2.65	7.16	8.52	0.22	1.88	1.67	14.49	7.39	0	2.66	9.04	0.16	1.35	10.29	8.36	6.56	1.93
ARHGAP18	6.29	21.92	24.88	17.16	21.19	39.93	94.59	41.44	49.45	37.99	20.17	20.61	7.33	10.1	15.35	43.11	6.95	1.48	12.3	44.26	13.93	10.65	34.07	48.86	39.74	40.72
ARHGAP19	0	0.01	3.82	5.73	4.79	3.19	2.31	4.95	2.01	2.34	3.77	4.26	0.24	0	9.61	1.83	4.91	0.05	6.53	7.71	5	1.22	5.09	2.03	0	3.56
ARHGAP19-SLIT1	0.74	2.86	0.97	0	7.09	6.75	8.7	0.92	6.06	7.05	4.91	0	3.49	0.02	0	5.82	0	0	3.03	5.26	0	0.97	12.24	0	2.94	1.05
ARHGAP20	0.36	0	0.01	0.01	0	0	0	0	0	0	0	0	0	0	0	0	0	0	0	0	0	0.02	0	0	0	0
ARHGAP21	7.53	4.48	5.62	7.67	5.58	3.91	30.01	5.09	8.72	4.46	4.18	2.66	4.19	3.34	23.4	4.2	13.82	8.86	4.76	2.03	1.1	7.24	10.41	5.77	8.68	9.01
ARHGAP22	0.18	2.84	0.23	0	0	0	0	0	0	0	0	0	0.03	0.23	0	0	0	0	0	0	0	2.22	0	0	0	0
ARHGAP22-IT1	0	0	0	0	0	0	0	0	0	0	0	0	0	0	0	0	0	0	0	0	0	4.27	0	0	0	0
ARHGAP23	0.35	0.03	0	0.39	0	4.27	5.6	3.65	1.35	1	0.55	0.16	0.02	0	2.98	1.73	1.64	1.7	0	0.2	0	1.31	0.07	4.21	0.51	2.08
ARHGAP24	0.6	0.25	0.02	0.01	0	1.25	0.02	0.29	0.35	0.15	3.7	0.04	0	0.33	13.01	1.64	2.88	2.97	0	0.72	0.16	0.7	1.88	0	0	3.07
ARHGAP25	0.03	0	0	0	0	0.32	0	0	0	0	1	0	0	0	0	0	0	0	0	0	0	0.2	0	0	0	0
ARHGAP26	0.04	0	0	0.66	0	0.08	0.69	0.49	0.06	0	0.12	0	0.05	0	1.13	2.54	0.79	0.01	0	0	0	0.15	0	0.27	0.23	0.25
ARHGAP26-AS1	0	0	0	0	0	0	0	0	0	0	0	0	0	1.2	0	0	0	0	0	0	0	0	0	0	0	0
ARHGAP26-IT1	0	0	0	0	0	1.51	0	0	0	0	0	0	0.98	0	0	0	0	0	2.04	0	0	0	0	0	0	0
ARHGAP27	0.62	0.1	2.36	0.27	0	0.02	4.03	2.15	1.43	0.02	0	4.14	0	2.96	2.91	0.17	1.89	3.41	0	1.32	0	0.04	5.58	0	0.07	1.66
ARHGAP27P1	0	0	0	0.17	0	0	0	0.1	0.03	0	0.11	0	0	0	0.46	0	0.08	0	0	0	0	0	0	0	0.25	0
ARHGAP27P1-BPTFP1-KPNA2P3	0.23	0.38	0	0.11	1.06	3.61	3.71	1.17	2.19	0.29	0.06	0.28	0.07	0.69	5.27	0.11	2.67	0.77	0.04	0.1	0.15	1.59	3.48	0	3.75	2.82
ARHGAP27P2	0	0	0	0	0	0.04	0	0	0	0	0	0	0	0.03	0	0	0	0	0	0	0	0	0	0	0.02	0
ARHGAP28	1.71	1.52	0	0.8	1.65	0.13	0	1.24	1.11	0.79	1.19	0	1.71	1.26	0	7.52	2.23	0	3.62	0	0.04	0.04	0.36	0.02	0	0.09
ARHGAP29	9.06	1.15	0	2.49	2.46	6.84	9.15	6.5	7.66	8.03	4.81	6.08	1.19	2.18	32.44	22.2	7.98	12.54	17.13	12.42	4.06	2.3	15.08	6.74	6.07	19.03
ARHGAP30	0	0	0	0	0	0	0	0	1.32	0	0.21	0	0.05	0.16	0	0	0	0	0	0	0	0.28	0.68	0	0	0
ARHGAP31	0.01	0	0	0	0	0	0.15	0.01	0.03	0.14	0	0	0	0.08	0	0	0.04	0	0	0	0	0.12	0	0.51	0	0
ARHGAP31-AS1	0	0	0	0	0	0	0	0	0	0	0	0	0	0	0	0	0	0	0	0	0	1.63	0	0	0	0
ARHGAP32	1.12	0.24	3.44	0.65	0	2.7	2.59	2.24	0.96	1.27	2.17	0.7	2.63	0.29	0.11	0.3	1.77	1.73	0.95	0.12	0	0.54	0.02	0	0	2.32
ARHGAP33	0.34	0.08	0.2	0.04	0	0	0	0	0	0	0.03	0.12	0.34	0.16	0	0	0.02	0	0	0.39	0.54	0.44	0	0	0	0.2
ARHGAP35	1.55	1.03	1.63	1.52	3.44	1.31	3.51	1.03	1.68	1.09	0.82	1.12	0	0.06	0.94	2.03	0.86	0.82	0.75	0	0	0.2	0.59	0.8	0.65	0.91
ARHGAP36	0	0	0	0.02	4.24	0	0	2.1	0	9.15	0	15.13	0	0.95	0	0	0	0	0	0	0	0.11	0	0	0.27	0
ARHGAP39	0.9	0	0.12	0.21	0	0.03	0.23	0	0.03	0.3	0.02	0.01	0	1.13	0	0.63	0.27	0.02	0	0.04	0.03	0.33	0	0	0	0
ARHGAP4	0	0	0.1	0	0	0	0	0	0	0	0	0	0.62	0.2	0	0	0	0	0	0	0.03	0.35	0	0	0	0
ARHGAP40	0.03	0	0	0	0	0	0	0	0	0	0	0	0	0	0	0	0	0	0	0	0	0.07	0	0	0	0
ARHGAP42	2.78	4.43	0.86	3.03	2.27	2.37	5.51	1.83	0.54	2.34	2.96	0.01	0.63	0.34	2.45	3.91	1.23	0	4.21	0.44	2.33	1.9	1.3	0.16	0.07	0.09
ARHGAP44	0.02	0	0.53	0.42	0	0.42	6.68	0.89	0.92	0.23	0	0	0.93	0.13	0	2.15	0.44	1.12	0.8	0	0	0.92	0	0	1.99	1.06
ARHGAP45	1.44	2.25	0.71	1.65	3.31	1.12	0.32	5.65	2.55	0.97	2.41	5.03	2.2	3.91	5.16	0.01	3.84	4.82	2.48	5.74	1.86	4.19	1.66	1.73	1.98	1.89
ARHGAP5	4.25	5.86	4.03	5.77	10.3	7.71	29.12	8.52	7.13	11.6	3.89	3.99	2.61	4.27	19.47	7.35	10.19	5.75	4.03	1.46	7.1	9.95	20.53	14.51	5.55	7.28
ARHGAP5-AS1	0.07	1.96	0.09	2.09	5.05	0	0	2.17	3.69	0.04	0	6.57	0	0	4.35	0	0	0	0	4.61	0	2.93	0	0	0	2.57
ARHGAP6	0.65	0.01	0.15	0	0	0	0	0.73	0	0	0	0	0	0.25	0	0	0	0	0	0	0.04	0.24	0	0	0	0
ARHGAP8	35.31	104.41	114.64	116.1	51.65	59.19	74.25	137.52	94.69	88.46	45.42	142.8	83.54	107.37	77.17	74.48	108.33	67.5	71.11	113.78	94.86	100.35	121.08	69.33	69.26	52.75
ARHGAP9	0	1.08	0	0.58	0	0	0	0.75	0	0.37	0	0	0	0.03	0	0	0.07	1.96	0	0	0	0	0.25	0	0	0
ARHGDIA	13.81	17.24	4.24	9.09	4.96	17.92	54.79	10.43	12.38	7.2	28.48	30.73	34.88	19.79	22.05	35.87	32.85	11.94	28.21	20.5	16.67	27	6.65	49.19	29.09	25.84
ARHGDIB	11.89	3.09	0	2.27	0	0	0	3.42	1.14	3.5	5.12	8.05	0	18.04	0	11.7	16.57	0	0	0.37	0	0.4	0	0	4.68	3.94
ARHGDIG	0	2.34	0	0.6	0	0	0	0	0	0	0	0	0	0	0	0	0	0	0	0	0	0.16	0	0	0	0
ARHGEF1	0.03	1.74	0	4.25	2.42	0.27	1.85	2.98	2.57	1.43	1.58	4.53	8.26	2.34	1.55	1.61	4.57	2.06	7.4	0.91	0	1.43	0.03	4.35	2.47	0.5
ARHGEF10	2.63	1.04	0	0.67	0	0	0	0	0	0.08	0.11	4.65	0.02	1.39	0.04	0	0.36	1.05	0	0	0	0.05	0	0	0.01	0.07
ARHGEF10L	0.1	0	0.05	0	0	0	0	0	0	0	0.01	0	1.34	0.14	0	0	0	0	0	0	0.01	0.06	0	0	0	0
ARHGEF11	5.91	1.63	2.56	4.09	2.61	3.27	2.7	4	4.15	2.97	1.07	0.13	2.46	0.53	6.16	5.27	3.12	1.1	1.4	0.99	1.61	3.93	3.8	0.44	2.84	4.22
ARHGEF12	0.68	1.75	2.39	0.96	1.91	1.09	4.52	2.45	2.02	1.45	2.78	1.39	0.35	1.45	1.61	3.77	2.52	2.28	2.97	1.47	0.15	2.96	5.39	2.32	2.11	2.26
ARHGEF15	0.46	0.16	0	0.85	0	0	0	0	0	0	0	0	3.75	0	0	0	0.05	0	0	0	0	0.36	0	0	0	0
ARHGEF16	0.19	4	0.28	8.52	0.76	1.62	4.49	3.03	4.5	2.2	4.37	3.36	5.29	2.21	1.53	1.61	0	0	0.26	2.67	4.39	3.08	0.12	2.55	5.64	0.46
ARHGEF17	0.16	0	0.01	0.08	0	1.09	0.54	0.3	0.49	0.36	0	0	0.98	0	1.36	0	0.41	0.01	0	0.91	0	0.08	1.64	0	0	0.37
ARHGEF18	1.6	0.99	0.2	1.6	2	2.05	5.96	2.68	2.93	1.85	0.34	1.96	5.87	3.06	3.23	0.01	1.78	3.21	1.76	2.25	0.11	1.29	0.88	0.34	1.82	1.16
ARHGEF19	0.21	0	0	0.25	0	0.05	0	0	0.46	0.03	0	0	0	3.18	0	0	0.08	2.42	0	0	0	0	0	0	0	0.83
ARHGEF2	4.9	1.5	0.68	0.4	0.59	0	3.09	0.34	0.47	0.51	0.06	0.12	0.65	0.11	1.05	0	1.13	0.09	0	0	0.64	0.69	1.36	0.04	0	1.21
ARHGEF25	0	0	0	0.02	0	0	0	0	0	0	0	0	0	0.02	0	0	0	0	0	0	0	0.06	0	0	0	0
ARHGEF26	0.29	1.12	0	0.99	0.47	4.49	30.72	2.91	8.46	5.46	0.89	2.72	0.33	0.29	6.58	4.06	1.7	1.98	0.05	0.21	0.21	1.12	1.91	6.53	3.27	2.52
ARHGEF26-AS1	0	0	0	0.19	0	0.02	0	0.51	0	0.06	0	0.02	0.38	0.09	0	0	0.02	0	0	0	0	2.39	0	0	0	0
ARHGEF28	4.51	0	0	0	0	0	0	0	0	0	0	0	0.01	0	0	0	0	0	0	0	0	0.31	0	0	0	0
ARHGEF3	1.58	10.29	4.03	1.42	0.46	1.52	0.33	3.28	3.8	6.19	3.8	0	0	2.5	0.4	6.62	1.25	0.46	0.24	3.55	0	1.95	8.74	4.81	0	0.42
ARHGEF3-AS1	0	0	0	0	0	0	0	0	0	0	0	0	0	0	0	0	0	0	0	0	0	0	0	0	0	0
ARHGEF33	0.02	0.01	0	0	0.18	0	0.39	2.53	0.42	1.46	0	0	1.11	0	0	0	0	0	0	0	0	0	0.34	0.2	1.83	0.47
ARHGEF34P	0	0	0	0.04	0	0	0	0.05	0	0	0.15	0	0	0	0	0.25	0	0	0	0	0	1.86	0	0	0.03	0
ARHGEF35	0	0.77	0.11	0.91	0	0	0	0	1.27	0	4.37	0.61	7.56	2.22	1.43	0	2.9	0	0.39	1.31	0.02	2.62	0.4	0	3.34	4.1
ARHGEF35-AS1	0	0	0	0	0	0	0	0	0	0	0	0	0	0	0	0	0	0.7	0	0	0	1.28	0	0	0	0
ARHGEF37	0.17	0	0	0	0	0	0	0	0	0	0.03	0	0	0.01	0.02	0	0.03	0.25	0	0	0	0.01	0	0	0	0
ARHGEF38	0	0.74	0.45	1.6	0.02	0.69	0.07	0.03	1.79	2.63	0	0	0.01	0.02	0.08	0.22	0	0.09	5.47	0.02	0.01	1.96	0.04	0.01	1.7	0.01
ARHGEF38-IT1	0	0	0	0	0	0	0	0	3.27	0	0	1.91	0	0	0	8.75	0	0	0	0	0	0	0	0	3.33	0
ARHGEF39	10.21	8.13	10.72	17.45	9.02	1.5	1.15	10.84	6.01	11.96	8.38	7.81	0.07	3.51	7.19	4.59	2.48	3.84	5.34	5.63	7.82	2.48	11.34	8.19	4.71	3.46
ARHGEF4	0.12	0	0.01	0.08	0	0	1.01	0	0	0	0	0	0	0.01	0	0	0.09	0	0	0	0	0.39	0	0	0	0
ARHGEF40	0.42	0	0	0	0	0	0	0	0	0	0	0.04	0.1	0.01	0	0	0	0.33	0	0	0	1.07	0	0	0	0
ARHGEF5	0	0.61	0	0.5	0	0	0	0	0.06	0	1.38	0	0.59	0.71	0.35	2.7	0.81	1.48	0.04	0.03	0	0.29	0	0	0	0.81
ARHGEF6	0	0	0	0	0	0	0	0	0	0	0	0	0	0	0	0.01	0	0	0	0	0	0.03	0	0	0	0
ARHGEF7	1.21	3.41	8.38	3.11	0.58	6.29	9.55	6.44	3.02	3.51	2.61	4.36	7.67	4.12	11.58	16.62	5.66	7.99	3.87	0.64	2.31	6.03	2.8	3.2	5.01	6.68
ARHGEF7-AS1	0	0	0	0	0	0	0	0	0	0	0	0	0	0	0	0	0	0	0	0	0	0	0	0	0	0
ARHGEF7-AS2	0.15	0	0	0	0	0	0	0	0	0	0	0	0	0	0	0	0	0	0	0	0	0	0	0	0	0
ARHGEF9	0	1.15	0	0.2	0	0.7	0	0.03	0.26	0.76	0	0	0.66	0.16	2.66	0.49	0.81	0.3	0	0	4.78	0.02	0.02	0	0.82	0.41
ARHGEF9-IT1	0	0	0	0	0	0	0	0	0	0	0	0	0	0	0	0	0	0	0	0	0	0	0	0	0	0
ARID1A	13.24	1.93	6.74	9.13	8.23	7.34	30	7.75	9.59	4.67	6.55	3.11	9.63	6.4	16.47	17.95	18.95	12.12	5.62	5.41	4.08	6.78	14.56	7.67	8.5	12.25
ARID1B	6.06	1.44	0.85	2.48	0.89	2.29	1.94	1.86	1.37	0.72	4.8	3.04	1.31	3.66	8.67	4.75	3.52	3.81	1.33	0.79	1.57	1.4	2.15	5.53	2.8	3.63
ARID2	7.99	4.42	4.83	3.77	3.6	12.81	19.84	4.83	2.34	7.99	5.03	4.66	5.3	2.39	20.01	12.55	6.92	13.59	1.01	0.93	4.29	5.77	5.74	3.69	5.74	9.61
ARID3A	4.43	5.46	2.01	2.45	1.65	8.27	18.61	2.99	3.76	1.12	27.73	7.27	5.41	14.58	33.53	15.9	33.87	28.3	3.19	15.88	2.46	14.3	24.18	28.79	4.23	16.72
ARID3B	7.61	1.41	6.43	4.23	0.15	1.32	10.55	6.17	3.61	4.59	8.65	2.27	7.14	9.82	7.15	1.78	8.93	8.33	0.94	4.03	5.34	6.36	9.34	10.99	6.28	4.03
ARID3C	0.05	0	0	0	0	0	0	0	0	0	0	0	0.22	0	0	0	0	0	0	0	0	0.13	0	0	0	0
ARID4A	21.44	2.19	4.18	5.18	11.1	12.6	12.6	3.83	3.75	6.84	3.6	2.3	7.49	2.79	19.22	5.95	7.25	3.95	4.2	2.09	2.16	8.76	9.09	1.13	3.48	6.45
ARID4B	7.74	6.8	3.65	9.72	5.05	11.96	27.79	1.85	7.42	3.92	10.8	5.47	3.74	6.41	20.24	13.22	14.51	9.56	2.83	1.32	0	12.23	11.47	7.66	7.01	8.61
ARID5A	0	5.2	0.05	5.76	0	0	0.73	0.56	4.91	0	2.97	0	0.11	2.18	0	9.03	0.41	0.05	4.57	0	0.75	1.9	4.97	3.44	4.47	0.37
ARID5B	0.76	2.79	0	0.24	0	0	4.06	0	0.46	0	7.19	2.19	1.04	0	5.61	0	0.23	0	2.17	1.93	0	1.5	0	0	0	0.16
ARIH1	1.62	0.56	1.02	1.54	0.94	1.51	3.45	1.57	1.61	1.05	0.92	1.75	1.08	2.56	6.78	2.83	2.01	4.65	1.33	0.99	2.25	0.98	1.6	0.63	2.06	1.68
ARIH2	78.39	26.67	70.96	54.77	72.02	36.8	70.06	74.96	75.21	77.18	75.58	86.41	58.28	47.03	50.75	69.27	43.03	32.85	84.34	73.51	94.54	52.37	74.2	67.44	89.24	48.25
ARIH2OS	0.28	0.26	0.17	0.84	5.11	0.4	0.57	1.19	2.1	7.19	0.36	0.33	1.29	0.32	0.04	0.2	0.17	4.09	0.17	0.25	0.11	0.28	7.03	0.73	0.61	4.71
ARL1	21.16	43.61	28.29	30.41	40.55	32.17	23.43	30.61	31.21	36.09	30.97	19.89	28.68	32.04	17.94	28.23	28.27	38.29	50.9	22.5	38.33	31.36	1.74	17.2	40.71	28.15
ARL10	0.02	0.01	0.25	0.1	0.03	0.5	0	0.22	0.06	0.03	0	0	0.18	0.09	1.11	0	0	0.78	0	0	0.01	0.08	0.01	0.67	0	0
ARL11	0.07	2.14	0	2.54	0.14	3.71	0.33	0.38	0.88	0.4	1.27	0.19	0.03	1.48	0	3.95	1.52	2.41	4.27	5.57	1.05	2.77	0	3.39	1.82	1.11
ARL13A	0	0	0	0	0	0.28	0	0	0	0	0	0	0	0	0.06	0	0	0.25	0	0	1.81	0	0	0	0	0
ARL13B	4.05	2.16	0.86	3.75	0.88	0.96	0.51	1.76	0.77	1.35	1.37	3.84	3.04	0	0.3	3.08	2.63	0.84	1.56	1.1	4.99	1.74	9.27	2.26	1.58	4.49
ARL14	0	0	0	0	0	0	0	0	0	0	0	0	0	0	0	0	0	0	0	0	0	0	0	0	0	0
ARL14EP	29.23	13.81	27.15	16.09	13.73	14.89	6.82	26.12	12.18	11.89	2.64	8.7	8.48	10.57	8.5	4.82	14.76	17.92	7.15	5.15	16.17	16.61	3.86	19.23	13.1	11.65
ARL14EPL	0	0	0	0	0	0	0	0	0	0	0	0	0	0	0	0	0	0	0	0	0	0	0	0	0	0
ARL15	13.16	12.88	29.87	20.45	32.23	21.48	18.87	17.34	26.43	41.62	36.37	7.72	6.59	15.84	7.77	4.58	32.77	16.37	4.76	9.12	3.25	19.3	5.9	8.93	15.47	12.14
ARL16	27.56	47.7	33.67	62.01	54.94	44.06	66.11	46.69	59.95	68.32	34.83	37.21	0.1	21.56	55.87	37.57	40.28	30.56	64.57	8.98	48.82	59.13	54.88	54.65	18.43	38.74
ARL17A	12.69	1.45	8.72	19.3	12.18	16.64	33.26	4.53	6.75	10.35	3.12	1.2	18.85	6.93	31.81	0.78	10.68	7.11	1.72	6.54	3.56	7.93	5.07	3.76	11.4	6.86
ARL17B	4.66	8.03	24.78	28.11	24.46	7.71	1.45	26.23	11.05	8.75	10.8	6.35	19.28	1	3.84	0	13.9	13.96	22.59	10	0.8	16.53	39.12	8.32	1.91	7.89
ARL2	46.32	131.43	143.04	154.51	139.26	92.67	24.27	114.23	118.99	113.93	144.68	46.16	171.19	90.28	55.3	76.97	113.41	86.02	113.02	148.62	187.43	119.01	118.95	173.57	144.76	75.35
ARL2-SNX15	0.83	0.72	0.88	1.55	0.82	2.03	0	0.67	1.4	1.37	0.83	0.23	0.79	0.78	0.03	0.54	0.24	0.1	0.77	0.94	0.92	0.78	0.13	0.65	0.86	0.32
ARL2BP	4.39	31.74	19.45	22.62	10.99	10.31	0.2	58.2	19.05	25.93	17.22	41.34	19.46	9.96	3.18	49.03	7.82	0	19.93	1.31	17.04	16.6	27.95	26.77	5.53	8.99
ARL3	2.76	6.49	5.22	5.89	3.44	2.73	0.18	8.45	3.21	2.6	13.72	4.32	8.89	12.29	12.91	3.05	4.46	10.14	11.74	6.49	6.43	10.49	0.87	2.45	3.83	6.59
ARL4A	28.41	32.76	10.58	11.53	15.88	10.21	9	6.26	51.48	53.51	17.01	13.57	8.73	9.12	2.2	0	1.85	0.91	21.64	2.67	14.01	4.25	10.43	4.51	22.46	2.81
ARL4C	0	2.59	1.42	0.18	0	0	1.77	0.82	0	0.72	4.04	2.01	0.39	4.98	0.34	0	5.19	0.04	0.02	0.41	0	0.02	0	0	0.43	3.15
ARL4D	26.49	38.27	57.7	60.32	66.62	24.63	39.79	64.25	128.02	97.2	7.18	50.4	71.35	9.69	12.36	16.95	19.79	5.86	11.19	38.16	19.23	29.1	32.55	29.61	43.88	13.83
ARL5A	41.79	38.64	19.53	18.32	18.12	43.02	39.54	19.75	18.62	14.18	56.38	30.49	13.92	13.16	82.04	41.44	15.89	32.9	34.55	45.51	12.63	22	46.51	41.99	12.51	15.76
ARL5B	0.47	3.21	11.09	4.64	5.96	4.76	12.91	4.68	5.1	4.03	19.17	4.18	0.47	4.57	22.33	5.52	12.03	7.48	3.61	8.41	4.4	6.75	2.78	9.62	4.89	6.99
ARL5C	0.88	0	0	0	0	0	0	0	0	0	0	0	0	0	0	0	0	0	0	0	0	0.48	0	0	0	0
ARL6	4.03	0	0	2.83	0	6.72	0	7.14	1.64	7.16	4.86	0	0	4.96	12.33	10.14	4.8	9.76	3.38	0	0	0	6.81	0	3.7	1.33
ARL6IP1	82.39	103.52	71.76	326.54	309.89	428.52	281.35	344.49	286.37	653.15	45.04	0.92	76.84	53.45	692.33	299.44	315.46	293.15	106.27	51.84	67.26	69.97	154.71	138.04	212.99	538.42
ARL6IP4	52.01	61.29	35.35	54.24	59.62	47.47	43.5	17.9	42.75	42.71	29.11	71.98	50.38	49.91	11.74	43.24	35.59	36.53	69.13	71.31	77.55	36.18	87.67	33.99	50.98	6.21
ARL6IP5	4.62	0	1.79	12.54	37.42	92.43	68.88	40.98	77.56	87.33	0	3.87	5.68	0.15	14.15	60.83	18.34	0	0.62	0.01	9.02	0.61	35.73	35.47	47.16	76.81
ARL6IP6	52.4	14.4	12.25	23.9	15.93	18.15	20.3	22.19	14.81	16.28	22.73	6.38	14.68	13.66	11.69	23.99	23.81	2.76	18.14	9.59	5.94	9.04	15.82	8.16	7.97	24.44
ARL8A	1.46	0.58	0.77	0.08	0.44	0.4	2.18	0.52	0.27	0.03	3.39	0.36	1.9	0.37	0.05	0.16	0.41	1.62	0.14	0.26	0.37	0.69	0	2.09	2.88	1.57
ARL8B	145.14	73.64	91.36	67.81	85.95	37.43	33.55	66.32	42.31	56.89	95.47	45.19	47.43	46.23	25.13	41.71	72.36	35.69	61.57	57.18	93.22	64.01	28.63	29.38	45.3	32.06
ARL9	0	0	0	0	0	0	0	0	0.42	0	0	0	0	0	0	0	0	0	0	0	0.02	0.05	0	0	0	0
ARLNC1	0	0	0	0	2.16	0	0	0	0	0	0	0	0	0.55	0	2.94	0	0	0	0	0	0.15	0	0	0	0
ARMC1	76.54	34.11	115.38	47.87	36.38	40.89	29.3	34.94	27.3	27.34	24.9	65.43	54.32	37.37	23.38	44.74	29.58	19.62	34.21	54.66	34.53	26.66	40.89	19.38	32.49	26.41
ARMC10	0.42	4.2	7.19	5.3	4.09	6.33	4.23	8.98	5.35	5.65	5.74	4.18	1.86	5.64	6.77	0.88	10.81	8.59	0.54	13.1	14.62	4.49	1.57	9.52	5.83	11.67
ARMC12	0.16	0	0	0	0	0	0	0	0	0	0	0	0	0	0	0	0	0.15	1.98	0	0	0.07	0	0	0	0
ARMC2	5.64	1.96	0.66	2.95	0.52	0.65	0	1.05	0.28	1.23	1.42	0	0.93	2.12	1.11	0	0.68	0	7.77	0	7.72	0.45	0	0	0	1.12
ARMC2-AS1	0	0	0	0	0	0	0	0	0	0	0	0	0	0	0	0	0	0	0	0	0	1.18	0	0	0	0
ARMC3	0	0.13	0	0	0	0.41	0	0	0	0.02	0	0	0	0	0	0	0.66	0	0	0	0	0.06	0	0	0	0.21
ARMC4	0	0	0	0.06	0	0	0	0	0	0	0	0	0.9	0.34	0.02	0	0	0	0	0	0.01	0.22	0	0	0	0
ARMC4P1	0.05	0	0	0	0	0	0	0	0	0	0	0	0	0.01	0	0	0	0	0	0	0	0.07	0	0	0	0
ARMC5	0	0	2.03	0.05	0	0	0	0	0.41	1.18	0.02	0	0.01	0.56	0	0.01	0.28	0	0	0	0	1.33	0	0	0	0.04
ARMC6	15.74	6.65	17.21	12.12	7.56	6.41	7.93	10.8	8.97	10.88	10.21	15.95	11.24	8.98	14.21	11.33	18.98	12.14	17.49	13.77	1.01	20.55	12.01	14.71	17.52	4.77
ARMC7	0	0.75	1.95	1.15	1.07	2	0	4.79	2.31	3.78	2.96	0.04	5.2	3.77	0.82	2.94	1.9	0.35	0.37	0.99	2.29	4.6	1.67	4.59	2.09	5.08
ARMC8	20.57	23.26	26.69	25.2	12.51	19.58	6.2	18.65	21.04	19.99	21.82	23.55	5.83	21.49	9.69	11.96	19.96	7.55	16.35	4.52	23.58	16.53	19.2	19.53	17.39	13.84
ARMC9	1.64	9.11	1.22	2.46	0.2	9.77	5.26	5.31	2.08	2.02	2.73	20.14	0.63	1.29	1.35	0	1.91	5.05	0.39	0	1.06	4.49	1.69	1.64	0.05	3.24
ARMCX1	0	0	0	0	0	0	3.92	0	0	0	0	0	0	4.95	0	0	0.1	0.65	0	0	0	2.8	6.16	0	0	0.35
ARMCX2	3.5	0	0.04	5.3	0	0	0	0	0	0	2.67	0	0	3.2	0	0	0	0	0	0	0	0	0	0	0	0
ARMCX3	6	0	0	3.74	0.66	0	0	0	0	0	1.29	0	0	2.11	0	0	0.63	0	0.99	0	0	2.42	0.37	0.89	0	0
ARMCX4	0	0	1.6	0.36	0.09	1.42	0.32	0	0.36	0.39	0	0	0	0	0.08	0	0.31	3.32	0	0.1	0	0.54	0.53	1.23	0.08	0.05
ARMCX5	0.37	0	0	1.88	2.2	0	0	0	0.63	3.61	1.08	0	0	2.28	1.55	0	2.57	7.7	8.29	0	0.93	3.82	0	4.81	0	4.65
ARMCX5-GPRASP2	0.1	0.02	1.92	0.38	1.1	1.1	1.87	0.52	0.66	0.54	0	0.5	0.02	0.82	1.22	1.49	0	1.81	1.22	0	0.28	0.4	0.35	0	0.87	0.64
ARMCX6	0	0	0	0	1.59	0	0	0	1.3	0	0	0	0	0	0	0	1.06	15.34	0	0	0.04	0.07	0	0	0	0
ARMH1	0.1	0	0	0.03	0	0	0	0	0.2	0.03	0	0	0	0	0	0	0	0	0	0	0	1.24	0	0	0	0
ARMH2	0	0	0	0	0	0	0	0	0	0	0	0	0	0	0	0	0	0	0	0	0	0	0	0	0	0
ARMH3	9.21	10.45	7.67	5.76	4.18	2.57	4.13	4.67	4.18	3.63	3.96	3.27	1.03	2.96	0.1	2.98	5.36	3.44	2.7	0	3.05	3.89	2.84	4.7	4.2	2.45
ARMH4	0.04	0.35	0	0	1.55	2.53	0.03	0.24	5.77	14.96	0	0	0.04	0.34	0	0	0	0	0	0	0.38	0.97	0	0	0	0
ARMS2	0	0	0	0	0	0	0	0	0.37	0	0	0	0	0	0	0	0	0	0	0	0	0	0	0	0	0
ARMT1	826.74	365.07	326.97	271.68	341.52	111.27	69.62	182.65	246.63	248	229.8	346.38	299.17	119.25	36.93	140.52	78.37	48.08	470.39	156.97	407.12	297.67	101.25	71.38	139.79	121.88
ARNT	1.56	7.52	3	7.16	1.23	0.79	0.25	2.27	3.21	4.08	4.1	6.31	4.42	0.45	1.02	6.59	4.19	2.74	6.71	2.52	0.48	4.48	8.23	1.27	4.21	4.13
ARNT2	0.03	0	0	0.01	0	0	0	0	0	0	0	0	0	0	0	0	0	0	0	0	0	0.25	0	0	0	0
ARNTL	0	2.33	9.78	1.18	0.3	3.27	1.24	0.18	1.63	3.12	7.29	0	3.18	0.54	0.42	2.08	1.15	0	0.43	5.15	5.6	0.28	0	0	0.14	0.12
ARNTL2	0.11	1.11	0.99	0.8	0.01	0.24	3.54	2.62	1.31	1.49	1.23	0.04	2.84	0.11	0.02	5.43	0.44	0.01	0	1.57	0	0.66	0.07	0.44	1.51	0.2
ARNTL2-AS1	0.11	0	0	0	0	0	0	0	0	0	0	0	0	0	0	0.24	0	0	0	0	0	0.28	0	0.07	0	0
ARPC1A	139.35	242.25	163.46	149.97	107.24	123.85	87.38	118.99	171.25	99.39	177.58	209.74	175.32	109.93	86.25	198.93	127.99	115.32	169.88	243.86	143.87	166.14	138.83	162.5	172.01	216.61
ARPC1B	133.21	168.9	60.31	93.14	36.39	106.08	127.81	105.1	165.82	72.11	140.26	273.95	152.93	105.77	75.06	259.66	155.09	75.19	202.74	204.95	106.06	233.81	147.39	182.68	173.85	211.4
ARPC2	619.7	724.74	580.31	619.89	423.6	266.27	195.26	413.62	367.5	304.45	477.25	416.23	427.24	353.06	227.96	346.75	457.46	283.88	476.24	430.24	518.37	534.68	389.25	496.58	356.28	320.41
ARPC3	586.15	604.37	480.46	513.5	587.79	546.36	189.55	467.18	469.55	373.73	880.94	726.87	630.99	657.3	513.82	513.71	446.62	540.49	755.96	608.55	780.5	762.71	547.03	329.61	472.03	519.03
ARPC4	24.33	39.03	40.43	33.64	44.96	28.49	17.14	26.57	32.95	29.17	75.33	55.19	47.18	32.42	39.41	46.59	46.93	16.95	33.09	51.75	35.7	47.74	36.99	64.7	24.42	25.51
ARPC4-TTLL3	0	1.62	3.04	0.97	1.64	1.38	1.09	1.11	0.52	0.26	0.17	0.67	0.19	1.56	1.95	0.17	1.63	0	0	0	0	3.13	2.31	0	1.04	1.1
ARPC5	28.34	54.68	36	27.25	25.72	41	28.32	60.59	48.6	35.55	36.58	42.3	25.51	19.18	17.9	65.74	43.39	34.23	51.46	58.33	23.18	37.48	54.98	29.44	31.44	43.91
ARPC5L	58.01	80.62	67.83	64.02	58.52	54.49	95.63	46.99	57.62	57.55	52.59	72.62	43.43	34.82	49.91	53.94	56.68	56.55	79.32	57.53	35.02	59.46	100.1	69.63	65.74	40.85
ARPIN	0.03	0.42	0.11	0.03	0	0	0	0.08	0.04	0.37	0	0.05	0	0	0.02	0.01	0.35	0.3	0	0	0.01	0.8	0.01	0	0	0
ARPIN-AP3S2	0.09	0	0	0.79	0	0	0	0	0	4.51	0	4.07	0	0	0	0	0.63	0	0	0	0	0	0	0	0	0
ARPP19	35.66	42.76	32.89	27.14	26.22	25.49	37.32	41.42	22.98	34.25	32.39	32.53	12.99	32.02	20.08	33.88	27.57	50.59	26.5	15.86	29.19	29.54	22.57	29.31	27.88	32.87
ARPP21	0.03	0	0	0	0	0	0	0	0	0	0	0	0.04	0	0	0	0	0	0	0	0	0.28	0	0	0	0
ARR3	0.07	0	0	0	0	0	0	0	0	0.13	0	0	0	0	0	0	0	0	0	0	0	0	0	0	0	0
ARRB1	2.4	8.01	4	5.46	1.53	2.14	4.75	5.44	2.8	1.99	1.88	2.49	3.23	2.49	0	0.03	4.31	0.3	4.39	1.96	7.83	1.95	0	0	2.1	2.64
ARRB2	4.12	1.37	0.44	0.8	0.61	0.47	1.7	0.79	0.63	0.44	0.11	0.33	0.39	1.8	0.28	6.64	1.12	1.05	3.2	1.23	0.83	0.62	1.18	2.68	0.88	1.97
ARRDC1	9.65	7.18	8.8	8.83	2.04	11.89	9.72	13.88	17.36	12.44	6.76	6.09	6.19	1.58	0.08	21.36	7.3	1.4	13.3	23.93	0.66	2.13	0	2.92	19.69	5.15
ARRDC1-AS1	0	0.72	13.59	3.16	3.12	6.01	14.95	6.22	3.73	1.98	0.98	5.43	0	7.48	10.82	10.45	6.43	0.87	0	4.77	0	7.76	7.66	0.17	4.23	5.76
ARRDC2	0.07	2.82	0	3.88	13.01	0	0	0.11	2.2	1.02	0.6	0	0.02	3.09	5.09	1.99	0.31	0.75	2.09	0	1	2	4.22	0	0.13	0
ARRDC3	13.71	31.26	32.16	10.69	36.89	29.04	55.86	90.97	50.21	54.61	9.27	17.55	14.43	4.64	2.98	10.83	9.94	12.32	17.55	29.47	14.17	14.44	9.84	19.22	17.3	11.27
ARRDC3-AS1	0	0	0.57	0	0	0	0	0	0	0.11	0	0	0	0	1.9	0	0.03	0.42	0	0	0	0.03	0	0	0	0
ARRDC4	0.97	0	0	0.32	0.33	0.12	0	0.41	0.09	0.09	0.27	0	0.03	0.03	0	0	0.16	0.24	0	0	0.03	0.7	3.93	2.61	5.16	0.03
ARRDC5	0.05	0	0	0.21	0	0.04	0	0	0	0	0	0	1.13	0	0	0	0	0	0	0	0	1.74	0	0	0	0
ARSA	0.58	0.14	0.07	0.21	0	0.02	1.24	0.46	0.15	0.18	0.12	0	0.08	0.09	0.03	2.22	0.54	1.47	0	0	0.04	0.65	0.68	0.04	0	0.26
ARSB	0	0	0.04	1.03	0.02	0.68	0	1.37	0.51	0.58	0.11	0	0.04	0	1.93	0.67	1.24	1.43	3.63	0	0	0.59	0	1.59	0.01	1.04
ARSD	0	0	0	0	0	0	0	0.1	0.28	0	0	0	0	0.55	1.47	0	0.13	0.01	0	0	0.01	0	0	0	1.03	0
ARSD-AS1	0	0	0	0	0	0	0	0	0	0	0	0	0	0.78	0	0	0.78	0	0	0	1.71	0.18	0	0	0	0
ARSF	0	0	0	0	0	0	0	0	0	0	0	0	0	0	0.03	0	0.02	0	0	0	0	0	0	0	0	0
ARSG	1.01	0.27	0.15	0	5.25	0.8	0.06	0	0.48	4.53	0.06	0.07	5.46	0.97	0.16	15.9	1.73	0.05	7.42	0	0.13	1.01	1.94	0.02	0.34	0.6
ARSH	0	0	0.02	0	0	0	0	0	0	0	0	0.06	0	0.07	0	0	0	0	0	0	0	0.14	0	0	0	0
ARSI	0	0	0	0	0.4	0	0	0	0	0.02	0	0	0	0.01	0	0	0	0	0	0	0	0.14	0	0	0	0
ARSJ	0.08	1.02	0	0	0	0	0.06	0	0	0	0	0	0	1.59	0	0	0	0	0	0	0	1.7	0.02	0	0	0
ARSK	0	0	0	0	0.39	10.95	7.24	0.96	1.68	5.72	0.1	2.69	0.01	0.38	0.39	2.01	3.43	0	0	3.47	0	0.4	1.82	0.45	1.34	8.96
ARSL	0.76	1.57	0	0.21	0	0	0	0	0	0	0.77	0	11.17	4.91	0	0	0	0	0.27	0	5.42	1.21	0	0	0	0
ART1	0	0	0	0	0	0	0	0	0	0	0	0	0	0	0	0	0	0	0	0	0	0	0	0	0	0
ART3	1.1	0	0	0	0	0	0	0	0	0	0	0	0	0	0	0	0.2	0	0	0	0	0	0	0	0	0
ART4	0.03	2.4	0	0.05	0	0	0	0	0.01	0	0	0	0.01	0	0	0	2.49	0.01	0	0	0	0	0	0	0	0
ART5	0.08	0	0	0	0	0	0	3.43	0.09	0.45	0	0	0	0	0	0	0	0	0	0	0	0.38	0	0	6.26	0
ARTN	0.14	0	0	0	0	0	0	0.44	0	0	0	0	0.46	0	0	0	0	0	0	0	0	0.06	0	0	0	0
ARV1	3.14	8.93	25.58	29.29	22.08	42.5	0.07	20.44	18.48	27.96	8.15	7.41	21.08	3.07	17.99	32.14	19.54	19.99	10.81	8.08	0	0	6.5	10.93	38.86	24.53
ARVCF	0.26	0.03	0.03	0.05	0.58	0.09	0	0	0.09	0	0.03	0	0	0	0	0	0.23	0	0	0	0	0.3	0	1.11	0	0.03
ARX	1.63	0	0	0	0	0	0	0.98	0.02	0	0	0.04	0.92	0.74	0	0	0	0	0.25	0	0	1.01	0	0	0.05	0
AS-PTPRE	0	0	0	0	0	0	0	0	0	0	0	0	0	0	0	0	0	0	0	0	0	0.07	0	0	0	0
AS3MT	0	0	0	0	0	1.24	0	0	0.08	0	0.17	0	0.92	0	0	0	0	0	0	0	0	0	0	0	0	0
ASAH1	24.19	7.65	3.54	24.21	16.13	220.27	104.75	67.58	85.6	100.11	8.68	4.19	8.36	8.71	168.91	149.67	55.69	72.68	7.89	5.19	10.92	3.05	63.86	32.82	101.47	112.08
ASAH2	0.02	0	0	2.23	1.13	3.8	0.43	0.92	1.45	2.46	0	0.01	0.47	0.27	0	0.77	1.41	0	1.62	1.78	0	0	1.32	0	0.98	0.72
ASAH2B	0	1.75	0.14	2.03	2.61	4.91	5.69	4.26	2.74	3.69	0.29	0	0.85	1.37	0	0.88	4.97	4.67	6.81	2.84	0	1.21	4.69	0	3.39	3.9
ASAP1	3.45	6.85	8.96	6.42	3.4	16.47	35.85	11.07	6.87	5.55	9.13	7.46	2.15	8.31	42.63	17.92	20.61	22.08	2.41	7.12	2.39	11.87	25.07	13.55	2.33	17.41
ASAP1-IT1	0	0	0	0	0	12.57	60.37	1.49	0	3.29	0	0	0	0	10.25	0	3.68	1.01	0	0	0	0.81	4.27	7.06	0	5.65
ASAP1-IT2	0	1.7	1.81	1.46	0	6.55	12.21	0.77	1.52	1.91	0	0	0	1.46	24.13	0	6.75	5.24	0	0	0	0.39	16.51	0	0	11.16
ASAP2	0	0.14	1.41	1.08	0.8	0.33	6.37	0.99	0.39	0.25	0	0	0	0.02	0.65	1.19	0.3	4.67	0	0.11	0	0.46	0.45	0.39	1.42	1.11
ASAP3	0.15	1.8	1.48	2.79	0	0	0	0	1.28	2.4	0	2.85	4.99	4.68	5.18	0	4.75	0.37	0	4.05	1.61	3.09	0	0.14	0	0.18
ASB1	3.8	5.97	5.08	5.27	0.68	0	4.77	3.61	0.71	0.99	0.91	1.72	3.01	2.68	1.76	1.02	1.54	0.56	1.53	2.24	5.91	3.35	5.03	1.42	1.1	0.71
ASB10	0	0	0	0	0	0	0	0	0	0	0	0	0.28	0	0	0	0	0	0	0	0	0.51	0	0	0	0
ASB11	0	0	0	0	0	0	0.07	0	0	0	0	0	0.02	0	0	0.02	0	0	0	0	0.02	0	0.03	0	0	0
ASB12	0	0	0	0	0	0	0	0	0	0	0	0	0	0	0	0	0	0	0	0	0	0	0	0	0	0
ASB13	0	1.24	0	1.25	0	0	0	0	0	0	0	0	0	0	0	0	0.95	0	0	0	1.73	0.33	0	0	0	0
ASB14	0.12	0.66	0.02	0.02	0.02	0.25	0	0.78	0.38	2.23	0.01	0	0	0.02	0	0.04	0.18	2.15	0.03	0	0.1	0.03	0	0.09	0.02	0.19
ASB15	0	0.06	0	0	0	0.16	1.67	0.65	1.09	0.25	0	0	0	0	4.97	1	0	0	0	0	0	0.1	0	0	0	0
ASB15-AS1	0	0	0	0	0	0	0	0	0	0	0	0	0	0	0	0	0	0	0	0	0	0	0	0	0	0
ASB16	0	0	0	0.02	0	0	0	0	0.02	0	0	0	0	0	0.51	0	0	0	0	0	0	0	0	0	0	0
ASB16-AS1	0	0.45	0	0	0.43	1.47	10.49	0	2.15	1.83	0.62	4.64	0.47	5.67	0.42	8.72	1.95	19.33	1.82	0	0	4.4	0.94	0	2.7	4.25
ASB17	0	0	0	0	0	0	0	0	0	0	0	0	0	0	0	0	0	0	0	0	0	0	0	0	0	0
ASB18	0.03	0.03	0	0	0	0	0	0	0	0	0	0	0.54	0	0	0	0	0	0	0	0	0.15	0	0	0	0
ASB2	0	0	0	0	0	0	0	0	0	0.61	0	0	0	0	0	0	0	0	0	0	0	0.15	0	0	0	0
ASB3	35.34	7.24	23.29	29.11	25.02	4.4	0	25.13	20.27	24.03	28.34	18.24	13.02	11.99	21.42	13.29	36.09	15.69	48.04	10.88	20.56	2.89	21.82	3.55	12.9	22.06
ASB4	0.02	0	0.07	0	0	0	0	0	0	0	0	0	0	0	0	0	0.03	0	0	0	0	0.04	0	0	0	0
ASB5	0.03	0	0.05	0	0	0	0	0	0	0	0	0	0.36	0	0	0	0.73	0	0	0	0	0.07	0	0	0	0
ASB6	2.18	4.48	8.08	4.96	4.15	3.05	19	5.17	4.73	4.9	5.63	0.33	3.41	5.05	3.24	3.5	5.29	8.29	4.8	8.6	1.08	1.04	5.13	7.27	6.54	3.48
ASB7	0.05	4.53	0.99	3.74	0.05	4.09	0.43	3.74	2.23	1.5	0.5	0	2.48	2.43	15.46	0.07	1.26	4.96	1.31	1.51	2.52	2.11	6.38	0	1.35	1.5
ASB8	0.03	8.13	3.2	4.55	10.08	13.3	5.33	13.24	5.97	7.93	13.31	1.05	18.12	13.14	10.8	10.45	7.7	10.64	1.83	8.76	0	17.56	6.78	12.67	9.23	6.53
ASB9	0	0	0	0	0	0	0	0	0	0	0	0	0	0.02	0.03	0	0	0	0	0	0	0	0	0	0	0
ASB9P1	0	0	0	0.09	0	1.15	0	0	0.27	0	0	0	0	0	0	0	0	0	0	0	0	0	0	0	0	0
ASCC1	10.78	26.91	5.27	13.44	12.7	11.56	9.13	25.94	18.77	23.76	16.59	7.59	17.41	14.63	13.59	14.57	18.6	18.54	10.35	48.15	11.79	21.51	32.55	8.47	8.32	16.51
ASCC2	19.13	21.45	19.49	18.66	18.64	5.08	13.57	20.9	22.18	18.12	18.66	26.94	0.7	3.61	26.42	8.33	15.37	13.06	11.13	13.85	30.5	9.7	19.1	16.54	18.38	8.12
ASCC3	1.27	7	16	9.33	9.71	17.71	30	4.86	11.58	13.85	11.38	14.65	10.8	17.21	54.83	13.69	15.72	23.13	9.76	15.33	19.31	6.84	11.97	8.37	7.34	12.43
ASCL1	0	0.46	0	0	0	0	0	0	0	0	0	0	0	0.5	0	0	0	0	0	0	0	1.3	0	0	0	0
ASCL2	0	0	0	0.14	0	0	0	0	0.03	0	0.03	0.49	0	0	0	0	0	0	0	0	0	0	0.05	0	0	0
ASCL3	0	0	0	0	0	0	0	0	0	0	0	0	0	0	0	0	0	0	0	0	0	0	0	0	0	0
ASCL4	0	0	0	0	0	0	0	0.16	0	0	0	0	0	0	0	0	0	0	0	0	0	0.06	0	0	0	0
ASCL5	0	0	0	0	0	0	0	0	0	0	0	0	0	0	0	0	0	0	0	0	0	0.05	0	0	0	0
ASDURF	20.67	4.75	12.89	11.34	27.43	14.11	13.89	15.25	14.67	16.65	27.37	20.34	7.78	8.33	6.39	28.5	8.27	22.63	34.44	14.27	0.43	13.01	12.05	0	16.97	22.17
ASF1A	74.17	32.55	29.67	62.61	80.66	30.37	14.75	41.26	34.86	45.05	53.2	43.91	36.62	24.72	24.41	45.14	45.85	35.8	58.71	21.39	45.87	25.89	19.29	38.72	43.83	37.26
ASF1B	9.05	29.94	37.27	22.48	20.02	11.06	16.69	6.05	33.8	17.38	14.75	41.32	15.5	6.2	8.15	10.2	23.89	9.43	9.47	29	3.14	18.1	21.74	32.99	12.45	15.69
ASGR1	0	0	0	0.04	0	0	0	0.11	0.22	0	0	0	0	2.28	0	0	1.71	0	0.05	0	0	0	0	0	0	0
ASGR2	0	0	0	0.77	0.16	0	9.91	0	0.49	0	0	0	0	0	0	0	0.11	0	0	0	0	1.23	0	0	0	2.03
ASH1L	2.79	1.03	3.22	3.6	5.62	12.68	8.85	4.17	5.07	6.22	1.41	1.36	0.32	1.68	27.91	10.18	5.22	7.3	1.02	1.62	1.16	2.56	10.33	4.51	5.46	5.99
ASH1L-AS1	0	2.55	0	2.87	8.34	10.96	10.99	3.68	8.43	18.69	2.05	0.31	0.1	0.46	22.93	19.24	4.58	4.46	0.45	0	1.23	4.63	11.04	0.13	6.18	8.97
ASH2L	102.81	152.83	143.04	108.83	35.51	10.69	0.07	20.87	18.49	16.29	63.87	66.44	53.08	43.47	11.12	22.4	24.52	1.25	101.5	32.97	84.31	37.39	6.95	7.98	3.63	10.58
ASIC1	1.03	0	0	0	0	0	0	0	0	0	0	0	0	0	0	0	0.33	0	0	0	0	0.69	0	0	0	0.09
ASIC2	0.03	0	0.16	0.07	0.16	0.16	0	0	0	0.16	0.04	0	0	0	0	0	0	0	0	0	0	0.08	0	0	0	0
ASIC3	0	0.28	0.08	0.05	0	0	1.21	0.37	0	0	0.14	0	0.02	1.21	1.43	0	0.81	2.46	0	0.59	0	0.21	0	0	0	0
ASIC4	0	0	0.07	0	0	0	0	0	0	0	0	0	0.1	0	0	0	0	0	0	0	0	0.08	0	0.02	0	0
ASIC5	0	0	0	0	0	0.43	0	0	0	0	0	0	0	0	0	0	0	0	0	0	0	0	0	0	0	0
ASIP	0	0	0	0	0	0.12	1.31	0	0	0	0	0	0	0	0	0	0	0	0	0	0	0	0	0	0	0
ASL	9.29	3.53	8.49	2.64	4.73	4.9	11.33	4.55	6.15	1.61	7.35	14.75	21.14	1.6	1.17	0.46	7.96	2.25	8.17	6.9	2.05	4.09	6.93	13.48	6.28	5.07
ASMT	0	0	4.4	0.05	0.43	0	0	0	1.31	5.08	0	0	0	0.41	0.05	0	0	0	0	0	0	0	0	0	0	0
ASMTL	10.31	19.41	7.79	5.9	2.15	0.4	0	0.64	4.86	2.36	3.24	10.28	0	11.22	5.62	6.55	3.15	1.7	0.33	3.58	3.48	11.93	0	0	3.5	0
ASMTL-AS1	2.39	1.24	0.02	0.29	0	0.85	2.01	0.03	0.19	0.94	0.11	0	0.05	0.06	0.11	0.6	0.21	0	0	0	0	5.68	2.6	0	0	1.1
ASNS	0.34	116.69	30.57	32.66	82.45	44.45	63.47	7.03	71.6	71.46	100.62	8.4	39.04	108.41	44.67	78.66	115.79	55.41	70.33	96.77	33.95	45.17	117.08	219.64	85.93	118.61
ASNSD1	78.47	42.54	34.05	39.16	43.4	47.27	12.66	51.45	44.35	55.22	142.47	61.83	36.7	53.21	86.78	65.29	43.92	26.96	45.1	45.84	30.53	51.34	84.79	48.38	42.77	45.76
ASNSP1	0	0.03	0	0	0.03	1.72	0.14	0.65	0.8	0.23	2.06	0	0.03	0	4.52	0	5.95	0	0	0	0	0.05	14.16	0.2	0.02	3.35
ASPA	0.1	4.41	0	7.11	9.89	0	0.02	0.01	0.02	0	2.85	0.01	0.12	0.01	0.02	0	0.01	0	0.04	0	0	0.04	0	0.34	0	0.6
ASPDH	0	0	0	0	0	0	0	0	0	0	0	0	3.4	0	0	0	0	0	0	0	0	0.79	0	0	0	0
ASPG	0.04	0	1.04	0.01	0.03	0	0	0	0	0	0	0	0	0	0	0	0.01	0	0.01	0	0	0.07	0	0	0	0
ASPH	11.5	0.01	5.13	12.15	8.2	8.83	3.77	19.56	8.64	23.16	4.68	2.59	11.28	4.65	0	1.94	7.15	2.85	14.02	5.31	3.49	1.11	4.06	14.13	5.18	13.78
ASPHD1	0.15	0	2.59	0	0	0	0	2.09	0.03	0.03	0	0	0.08	0	0	0	0	0	0	0	0	0.28	0	0	0	0
ASPHD2	0.35	1.07	0	0.38	2.84	0	6.54	0.03	0.23	0	0	0	1.71	1.66	0	0	0.21	1.74	0	0	0	2.37	0	0	0	0.3
ASPM	5.16	7.56	2.71	12.49	4.98	30.87	41.03	15.75	5.63	25.47	5.24	3.53	9.09	2.76	66.11	16.67	14.22	8.82	0.66	0.9	7.07	4.9	14.22	7.25	5.38	30.7
ASPN	0.82	0.96	0	0.02	0	0.58	0.57	2.45	0.26	0.67	0	0	0	0.04	0	0.94	0.35	0	0	0	0	1.22	2.17	0	0	0.12
ASPRV1	0.04	0	0.02	0	0	0	0	0	0.18	0	3.6	0	0	14.11	0	4.86	0	0	3.94	14.01	0	2.21	0	0	0	0
ASPSCR1	0.21	3.33	2.91	3.42	4.95	4.85	2.28	0.24	5.01	3.99	1.19	0	2.32	3.48	4.19	5.76	5.94	0	7.11	2.94	0	7.98	15.16	9.87	4.88	2.07
ASRGL1	197.88	264.57	231.23	236.21	119.36	45.71	66.4	84.91	104.26	79	85.76	75.25	140.86	62.98	2.8	8.99	30.49	9.37	134	36.99	215.2	76.66	30.74	28.05	99.53	33.96
ASS1	7.63	26.11	0.14	5.63	10.32	16.61	21.18	4.39	10.08	4.99	38.66	32.66	0	27.6	12.34	24.84	21.14	0.26	24.58	31.81	0	40.61	14.87	15.31	27.32	19.07
ASTE1	0.03	8.91	0.07	1.63	2.46	7.14	0	3.63	2.57	8.4	3.09	0	15.8	11.21	3.22	9.24	0.87	5.76	8.99	0.01	0	2.96	8.66	0	4.74	7.37
ASTL	0.21	0	0	0.08	0	0	0	0	0.95	0	0	0	0	0	0	0	0	0	0	0	0	1.08	0	0	0	0
ASTN1	0.02	0	0	0	0	0	0	0	0	0.47	0	0	0.01	0	0	0	0	0	0	0	0	0.54	0	0	0	0
ASTN2	19.27	5.96	0.01	3.12	0.83	8.13	0.27	12.19	9.46	18.61	0.01	4.5	0.23	2.64	4.22	0	1.41	1.06	0.03	4.52	6.02	2.11	2.35	11.9	8.05	5.85
ASTN2-AS1	0	0	0	0.09	0	0	0	0	0	0.13	0	0	0	0	1.12	0	0	0	0	0	0	0	0	0	0	0.03
ASXL1	0.05	0.98	4.81	6.14	1.8	8.42	11.14	19.32	7.2	4.08	1.38	4.59	3.61	2.85	17.46	13.92	13.67	15.59	0	2.3	0	3.19	9.14	13.69	7.11	9.38
ASXL2	2.93	1.58	1.92	2.38	2.63	2.89	5.7	4.02	1.75	1.55	1.87	1.21	0.99	3.25	3.68	7.81	3.46	4.47	1.55	2.05	0.02	2.24	1.54	1.44	3	2.32
ASXL3	0.1	0	0	0.21	0	0.01	0.64	0	0	0	0	0	0	0.56	0	0.04	0.15	0	0	0	0.13	0.74	0.25	0	0	0
ASZ1	0	0	0	1.08	0.63	0	0	0	0	0.15	0	0	0	0	0	0	0	0	0	0	0	0.08	0	0	0	0
ATAD1	10.89	6.46	12.3	17.8	11.9	24.71	15.75	23.47	18.62	37.43	2.15	10.37	0.33	10.91	62.66	26.21	24.44	24.41	3.04	9.86	2.51	5.89	12.19	10.44	13.86	24.76
ATAD2	1.86	10.38	12.33	14.24	18.12	9.99	20.52	9.88	19.07	19.04	18.42	14.56	4.04	8.68	38.61	28.53	18.84	15.88	11.72	10.81	2.44	13.08	28.61	14.76	10.48	19.04
ATAD2B	2.4	1.05	2.79	1.55	0.29	4.61	10.58	3.96	1.94	2.06	1.85	0	0.33	1.76	0.96	5.4	4.09	3.12	1.08	6.5	0.08	1.76	5.73	3.99	0.76	4.43
ATAD3A	2.96	19.5	11.11	5.42	15.77	7.27	11.77	8.14	13.71	13.58	13.01	17.76	0.11	2.12	4.99	8.31	4.84	4.03	9.05	37.04	8.5	1.14	15.67	47.06	11.85	6.05
ATAD3B	24.16	29.49	49.86	30.34	19.62	9.46	22.82	24.32	27.94	39.73	30.08	47.45	18.87	13.06	11.07	23.35	12.72	7.28	22.88	30.46	13.76	11.51	27.6	30.02	10.01	11.14
ATAD3C	0.36	0.06	0.07	0.49	0.09	0.07	0	0.04	0.09	0.47	0.58	0.04	0.06	0.38	1.01	0.04	0.1	0.13	0.33	0.23	0.04	0.57	0.04	0	0.02	0.23
ATAD5	2.26	2.49	0.54	6.16	5.21	18.44	26.42	15.07	7.14	8.47	7.36	3.61	4.72	1.54	36.32	8.51	8.51	9.22	5.14	9.8	7.94	4.26	10.4	17.47	8.58	12.1
ATAT1	12.9	0.42	2.18	0.33	1.25	4.08	0.06	0.22	0.71	7.37	3.21	0	0.77	3.09	7.49	0.98	8.69	13.09	0.3	3.28	0.5	1.06	21	3.16	5.43	2.47
ATCAY	0.1	0.93	0.02	0	0	0.01	0	0.01	0	0	0	0	0	0.11	0	0	0	0	0	0	0	0.45	0	0	0	0
ATE1	14.6	6.03	22.4	8.08	6.94	8.92	8.03	6.91	9.11	7.75	8.31	8.12	7.23	7.47	11.18	7.29	8.5	9.18	10.18	9.51	2.91	11.71	10.38	10.94	11.03	5.8
ATE1-AS1	0	0	0	0	0	0	0	0	0.06	0	0.03	0	0	0	0	0	0	0	0	0.04	0	0.08	0	0	0	0
ATF1	33.22	14.7	28.81	19.77	19.71	12.37	31.28	27.98	14.06	9.84	55.17	30.1	37.7	16.4	55.09	42.72	33.19	17.46	20.28	37.29	13.89	41.22	37.13	35.06	39.04	47.23
ATF2	4.68	3.37	6.94	10.33	3.96	6.62	3.81	1.89	9.14	11.69	6.3	16.59	0	12.47	10.78	9.21	6.82	11.01	3.96	6.45	17.03	8.45	7.89	8.22	5.98	8.98
ATF3	0.05	7.32	29.67	11.79	7.76	1.43	18.27	27.74	25.55	9.03	7.3	0.42	0	20.14	0.65	4.45	11.96	16.78	19.56	10.3	2.32	18.39	20.52	6.76	36.37	4.18
ATF4	81.24	150.1	346.81	197.35	231.5	131.92	368.82	238.95	223.66	161.2	174.95	173.01	204.21	209.88	190.58	331.95	368.43	210.57	168.77	192.13	278.34	191.52	235.9	412.36	374.45	259.83
ATF5	6.89	0.72	1.44	3.94	6.63	0.62	10	3.89	2.71	2.17	2.38	4.44	7.07	1.69	0.95	7.39	5.27	2.01	0.2	1.3	1.92	3.42	1.98	6.22	6.63	3.65
ATF6	0.48	1.83	2.33	11.6	3.83	10.41	18.51	8.75	6.8	14.18	1.06	0.01	0.07	5.29	6.05	20.81	9.46	9.67	1.58	3.13	3.21	3.01	1.79	2.81	11.65	10.17
ATF6B	0	0.64	1.17	3.35	0.88	3.8	0	0.49	2.27	4.25	0.09	0	7.54	0.58	19.6	2.34	6.4	1.2	2.42	0	2.32	0.41	2.38	0.02	7.5	2.8
ATF7	43.86	18.71	16.29	15.74	15.34	31.91	23.21	7.54	7.16	3.51	15.19	0	0	5.14	2.27	5.37	11.72	12.39	18.84	6.67	15.74	15.51	21.03	24.53	7.2	13.98
ATF7-NPFF	0.52	0.71	0	0.74	0.27	0	0.79	0	0	0.17	0	0	0	0	0	0	0	0	0	0	0	0	8.41	0	0.13	0
ATF7IP	5.24	36.6	41.97	33.66	13.45	13.78	8.43	25.85	13.55	20.3	11.95	30.39	9.72	16.93	22.99	11.11	12.73	9.8	11.03	9.95	6.18	14.87	2.68	7.81	12.99	11.2
ATF7IP2	1.42	3.66	3.77	4.05	2.99	2.78	4.65	0.02	1.45	0.1	1.93	0	0.09	0.01	25.8	4.85	5.83	8.9	2.91	0	3.41	0.02	0.26	0.07	1.55	2.25
ATG10	3.68	13.52	14.8	11.93	10.21	17.68	18.23	2.7	10.47	10.74	10.3	28.52	11.75	4.4	17.83	3.45	3.93	5.75	4.61	10.51	5.97	5.25	8.42	19.05	7.87	12.45
ATG101	28.03	31.87	40.78	24.46	39.76	30.07	31.62	31.68	36.97	45.48	39.22	45.34	53.52	76.16	68.54	36.71	23.56	28.13	32.76	40.6	43	26.16	58.5	44.4	37.39	33.85
ATG12	31.74	29.07	13.04	18.79	20.08	14.55	6.34	19.39	20.38	17.9	35.39	11.34	15.84	35	39.34	16.18	20.94	37.96	29.83	23.61	11.04	32.5	14.28	24.54	17.04	19.66
ATG13	10.38	12.3	11.87	9.3	6.6	7.42	6.43	5.76	9.89	8.81	12.69	8.46	20.99	2.15	4.68	4.46	9.84	2.25	13.93	9.18	12.28	13.77	13.49	5.34	11.75	9.51
ATG14	9.98	4.21	4.09	5.05	13.74	11.89	27.64	8.91	8.05	14.23	3.29	11.86	0.13	6.43	14.28	10.72	8.38	8.16	4.18	10.67	1.52	7.99	7.2	9.83	8.21	6.49
ATG16L1	7.7	10.73	13.44	9.31	12.26	9.88	31.63	13.97	9.08	12.52	16.32	19.8	25.93	7.83	19.76	16.65	10.94	26.69	13.73	0.05	7.45	9.62	14.38	19.43	21.78	6.88
ATG16L2	0.29	6.29	0	0	0	0	0	0	0	0	0.08	0	0	0	1.49	0	0.39	0.57	0	0	0	0.7	0	0	0	0.43
ATG2A	0.03	0.63	1.71	2.34	1.2	0.74	5.03	4.44	2.07	3.29	0.95	3.06	1.78	1.21	2.43	0.73	2.78	3.32	0.91	0.98	0.3	2.74	2.75	0.91	0.89	1.06
ATG2B	0.07	0.67	0.27	0.51	1.03	2.27	1.96	0.71	0.81	0.55	1.58	0.18	2.1	1.6	0.56	1.49	1.17	2.31	0.99	0.29	0.43	0.5	3.16	1.15	0.13	1.02
ATG3	477.81	402.57	713.7	468.91	421.76	76.48	43.69	323.26	176.38	258.49	255.52	143.2	129.87	122.9	36.84	52.86	83.81	58.54	466.2	131.73	375.23	159.91	76.1	79.45	117.85	32.71
ATG4A	0.7	17.13	34.73	4.53	7.83	7.56	31.9	25.82	10.14	8.67	18.81	28.83	8.23	4.54	0	11.19	3.02	2.7	14.47	0	0	16.75	0.35	2.53	17.81	2.83
ATG4B	20.94	17.47	20.16	29.32	20.8	13.74	15.53	17.64	18.36	24.89	14.33	55.62	39.76	13.15	25.21	30.18	27.18	9.13	17.85	14.04	19.12	30.9	14.47	27.6	29.6	22.14
ATG4C	0.07	9.63	19.05	11.42	10.87	11.83	3.49	9.59	19.91	11.78	23.07	6.1	32.27	10.74	12.53	16.23	12.99	13.06	37.76	14.96	18.02	10.42	13.59	7.94	17.97	8.77
ATG4D	9.95	11.67	2.88	3.04	2.6	5.18	0.08	1.5	5.19	5.27	7.2	4.8	12.41	0.16	0.08	19.84	0.68	0.9	2.99	2.4	0.02	0.34	12	8.09	0.7	5.15
ATG5	120.55	260.32	251.1	162.44	89.06	73.18	96.14	67.78	37.39	57.58	126.86	121.74	93.22	113.61	68.49	42.92	43.88	27.34	92.8	83.3	87.97	98.48	65.73	26.55	48.12	38.86
ATG7	6.48	17.59	23.65	30.9	16.79	14.44	12.61	8.47	16.08	14.69	12.5	8.8	7.92	11.75	18.57	0.48	9.26	12.05	15.42	14.08	0.84	7.01	4.14	0.37	9.73	7.61
ATG9A	2.89	3.01	2.85	2.4	5.18	4.47	10.26	12.38	6.98	8.2	1.07	0	7.55	1.13	9.55	3.95	7.63	3.68	2.24	5.07	6.55	0.8	4.9	2.08	14.36	5.76
ATG9B	0.18	8.12	17.42	2.31	4.87	2.42	26.68	23.33	10.05	23.02	4.3	2.53	3.99	3.59	0.6	0	8.75	3.84	0.73	1.08	0.56	3.02	0.14	1.52	1.2	0.92
ATIC	177.08	156.23	98.65	152.78	132.19	107.32	75.57	73.55	149.91	123.89	171.95	168.64	185.8	133.44	101.55	147.21	171.12	153.88	217.37	180.54	52.23	161.06	202.27	129.86	148.54	165.42
ATL1	0.06	0	0	0.19	0	0.26	0	0.35	0	0	0	1.43	0	0	0	0	0.58	0	0	0	0	1.44	1.66	0	0	0
ATL2	36.02	14.27	54.88	35.48	26.43	14.88	32.07	28.62	15.85	28.16	23.47	10.07	33.79	16.79	44.97	14.08	25.28	12.5	20.23	0.42	19.25	19.91	25.65	4.04	19.08	25.01
ATL3	6.61	4.98	2.45	10.26	3.72	5.6	2.26	5.81	11.36	11.06	4.96	15.88	6.33	10.85	3.22	12.77	4.99	8.29	17.44	4.75	5.79	6.71	7.98	0.01	9.84	4.57
ATM	0.78	8.29	3.67	3.09	4.44	4.59	12.16	3.99	1.82	3.6	1.19	2.24	5.53	1.02	33.13	3.96	1.19	16.43	1.22	0	0	2.92	7.26	0.01	3.05	2.3
ATMIN	9.26	4.51	2.53	7.88	2.44	11.87	28.15	10.1	5.74	5.7	9.47	5.99	11.44	8.55	17.33	18.44	11.96	16.73	5.9	8.9	6.09	11.23	8.29	9.33	8.59	15.18
ATN1	0.4	0.58	0.32	0.62	0.31	0.58	3.87	0.42	1.12	1.05	1.37	1.81	1.84	0.71	1.09	1.28	1.49	0.66	0.63	0.55	0.57	1.47	1.07	0.92	0.63	0.79
ATOH1	0	0	0	0.02	0	0	0	0	0	0	0.02	0	0	0	0	0	0	0	0	0	0	0	0	0	0	0
ATOH7	0	0	0	0	0	0	0	0	0	0	0	0	0	0.72	0	0	0	0	0	0	0	0	0	0	0	0
ATOH8	0	0	0.01	0	0	0	0	0	0	0	0	0	0	0	0	0	0	0	0	0	0.02	0.32	0	0	0	0
ATOX1	263.09	180.54	202.77	229.3	259.17	186.49	173.71	192.71	196.7	191.86	282.91	217.56	384.18	347.8	120.16	150.6	312.3	224.9	283.71	249.85	355.02	282.74	183.06	187.84	228.87	232.05
ATP10A	0.25	0.78	0	0	0	0	0	0	0	0	0	0	0	0.11	0	0	0	0.01	0	0	0	0.38	0	0	0	0
ATP10B	0.03	0	0	0	0	0.43	0	0.09	0	0.05	0.02	0	0	0.01	0.07	0	0.5	0	0	0	0	0.19	0	0	0.01	0
ATP10D	0.03	0	0	0	0	0	0	0	0	0	0.02	0	0	0.88	0.09	0	0	0	0	0	0	0.01	0	0	0	0
ATP11A	5.29	0.28	4	2.83	3.18	25.75	20.82	13.68	6.99	8.97	0.54	0	1.78	1.4	11.21	13.14	9.84	12.87	0.17	0.57	0.67	1.27	6.55	9.3	10.37	15.64
ATP11A-AS1	0	0	0	0.27	0	3.44	6.65	0.96	1.23	0.77	0	0	0	0	5.39	0	0.65	4.36	0	0	0	3.6	0	0.92	2.16	2.31
ATP11AUN	0.31	0	0.57	0	1.03	0	0	0.1	0.04	1.48	0	1.27	0	0.08	0	0.86	0	0	0.83	0	0	1.79	0	0	0	0
ATP11B	3.12	1.14	2.28	1.82	3.39	13.83	31.22	5.82	8.18	10.57	0.01	0.28	0	1.46	5.52	10.49	6.42	8.03	0.12	5.62	0	0.08	6.98	15.51	6.72	9.65
ATP11C	7.11	7.74	15.79	15.13	7.33	10.99	80.75	18.58	9.01	8.15	2.71	2.63	6.77	5.8	81.67	19.71	9.13	16.04	15.51	8.34	10.36	2.48	15.39	19.61	11.63	17.9
ATP12A	4.28	0.2	0.01	0.01	0	0.4	0	0	0	0.27	1.11	0	0	0.05	0	0	0.01	0	0.07	3.38	0	6.57	0	0	0	0.26
ATP13A1	0.74	1.68	1.97	2.91	1.18	6.78	11.05	4.74	4.48	6.13	1.29	5.25	0.01	1.37	15.08	0.91	4.52	5.06	2.13	0.36	3.7	1.19	10.49	3.06	4.05	8.49
ATP13A2	1.37	1.48	4.19	5.11	8.79	12.87	7.69	6.49	9.84	17.81	1.24	0	0	0.76	1.04	2.16	4.36	4.28	2.35	4.1	1.81	3.89	1.86	1.64	19.71	8.02
ATP13A3	0.81	0.68	2.82	3.95	7.14	17.15	59.76	18.96	12.27	13.13	1.86	0.25	1.61	4.78	54.09	26.84	17.96	24.2	6.74	1.83	0.55	2.72	24.59	11.75	10.64	24.42
ATP13A4	0.05	0	0.01	0.1	0.01	0.01	0.01	0	0.01	0	0	0	0	0.02	0	0	0.01	0	0	0	0	0.17	0	0	0	0
ATP13A4-AS1	0	0	0	0	0	0	0	0	0	0	0	0	0	0	0	0	0	0	0	0	0	0	0	0	0	0
ATP13A5	0	0	0	0	0	0	0	0	0	0	0	0	0	0	0	0	0	0	0	0	0.01	0.13	0	0	0	0
ATP13A5-AS1	0	0	0	0	0	0	0	0	0	0	0	0	0	0	0	0	0	0	0	0	0	0	0	0	0	0
ATP1A1	13.35	2.37	14.92	16.3	39.57	111.51	157.09	106.23	80.65	116.02	2.17	2.7	7.78	4.64	102.37	52.08	40.04	30.02	3.56	18.74	5.91	9.62	33	29.47	37.35	79.92
ATP1A1-AS1	0.22	0.92	1.9	0.3	1.17	2.6	3.9	3.53	4.09	3.76	2.14	0.07	0.3	0.1	2.63	4.19	6.78	0.63	0.05	0.47	0	1.09	0.79	0.17	0.46	2.62
ATP1A2	0.02	0.12	0	0	0	0	0.02	0	0.18	0	0	0	0	0.02	0	0	0	0	0	0	0	0.17	0	0	0	0
ATP1A3	0.03	0	0.35	0.17	0.3	0	0.25	0	0	0.61	0	0	0.01	0.5	0.19	0.06	0.19	0	0.15	0	0	0.53	0	0	0	0
ATP1A4	0	0.48	0.06	0.04	0	0	0	0	0	0	0	0	0	4.12	0	0	2.6	0	0	0	0	3.4	0	0	0	0
ATP1B1	23.49	7.67	27.87	19.02	36.68	113.37	106.4	36.49	30.32	84.21	1.18	1.36	3.82	0.13	22.58	6.05	8.64	7.82	10.59	3.7	11.83	5.35	13.75	14.18	26.84	17.38
ATP1B2	1.56	1.2	1.19	1.35	0	0	0	0.58	0.04	0.87	0	0	0	1.61	0	0	0	0	0	0	0.96	2.24	0.1	0	0	0
ATP1B3	85.63	67.62	96.92	179.28	285.4	759.77	244.88	682.99	582.3	943.44	91.59	103.24	75.63	66.09	654.23	356.7	414.79	331.22	137.19	152.1	36.97	56.26	266.33	303.57	344.18	376.03
ATP1B4	0	0	0	0.02	0	0	0.02	0	0	0	0	0	0	0.01	0	0	0	0	0	0	0	0.22	0	0	0	0
ATP23	3.89	7.13	11.68	4.09	0.18	3.49	7.43	9.47	3.76	3.55	4.66	8.01	11.42	2.01	3.63	8.07	2.83	0	7.33	0	1.77	4.37	0	0	9.18	0.31
ATP2A1	0.03	0	0.03	0.08	0.02	0.74	0.03	0.15	0	0	0	0.03	0.34	0.07	0	0	0.7	1.05	0	0	0.01	0.04	0	0	0	0.15
ATP2A1-AS1	1.12	0.46	0	0.57	1.2	0	0	0	0	0	0	0.63	0.1	0	0	0	1.39	0	2.02	0	0	0	0	0	3.44	0.79
ATP2A2	1.15	1.4	0.59	4.61	4.21	19.43	28.06	5.62	5.27	10.04	0.7	2.25	6.1	4.71	26.44	5.83	12.38	11.62	1.7	3.25	1.79	2.3	22.1	13.35	5.2	17.95
ATP2A3	0.02	0	0.02	0	0	0	0	0	0	0	0	0	0	0.04	0	0	0.24	0	0	0	0	0.24	0	0.06	0	0
ATP2B1	28.02	7.61	5.54	21.48	20.77	156.64	278.43	22.16	24.99	48.91	4.49	1.49	5.04	3.64	120.06	80.66	55.14	60.46	8.91	11.93	1.29	7.94	119.46	40.28	38.23	103.39
ATP2B1-AS1	0.82	0	3.69	0.17	0.14	2.29	0.66	0.02	0	0.28	0	0	0	0.01	1.89	1.26	0.04	0.02	0	0.74	0	0	0.03	0.1	0	1.66
ATP2B2	0	0	0	0.01	0	0	0	0	0	0	0	0	0	0	0	0	0	0.14	0	0	0	0.1	0	0	0	0
ATP2B2-IT2	0	0	0	0	0	0	0	0	0	0	0	0	0	0	0	0	0	0	0	0	0	0	0	0	0	0
ATP2B3	0.11	0	0	0	0	0	0	0	0	0	0	0	0	0	0	0	0	0	0	0	0	0.24	0	0	0	0
ATP2B4	4.19	2.04	4.61	3.22	1.63	2.9	3.31	2.48	3.87	1.15	0	0	0	1.18	18.59	5.35	2.85	7.8	1.15	2.68	0.83	4.2	4.16	2.66	0.2	4.35
ATP2C1	1.45	1.71	6.26	10.56	21	24.66	17.12	16.81	11.86	27.04	7.68	5.76	7.13	4.04	41.39	10.17	14.08	27.39	10.44	11.92	6.64	10.85	5.82	12.31	13.65	19.92
ATP2C2	0.1	0	0	0	1.67	5.37	5.29	0.85	2.03	1.92	0.48	0	0	0.28	2.08	4.85	5.97	5.21	0	2.46	0	0.21	0.36	3.74	1.8	1.83
ATP2C2-AS1	0	0	0	0.13	0	0	0.07	0	0.02	0	0	0	0	0.01	3.05	0.08	0.13	0	0	0	0	0.02	0.05	0.06	0.06	0.15
ATP4A	0.05	0	0.07	0	0	0	0	0	0	0	0	0	0	0	0	0	0	0.09	0	0	0	0.84	0	0	0	0
ATP4B	0.24	0	0	0	0	0	0	0	0	0	0	0	0	0	0	0	0	0	0	0	0	0	0	0	0	0
ATP5F1A	1012.5	1257.1	990.85	967.05	779.93	647.06	383.04	680.68	951.56	629.57	614.4	1420.77	1104.57	789.24	399.64	823.36	660.52	531.83	801.03	1091.92	1015.8	922.46	642.93	628.11	987.82	639.34
ATP5F1B	1783.55	2597.41	1587.12	2040.53	1762.9	1059.37	970.15	1397.03	1990.03	1527.42	1560.21	2522.13	2253.46	1511.07	731.97	1246.56	1369.29	1044.08	1765.94	2035.47	1779.34	1681.99	1523.69	1164.78	1802.62	1254.48
ATP5F1C	1023.02	1323.58	1099.7	1034.27	855.42	1038.94	687.53	671.51	1036.97	859.33	1047.79	1292.77	688.38	863.99	490.47	721.52	602.42	652.04	1183.49	1121.6	1230.54	827.56	874.77	779.39	1220.89	755.22
ATP5F1D	142.73	95.71	26.45	38.01	83.87	90.62	53.12	14.08	61.93	70.58	129.43	157.71	37.72	46.09	40.68	106.96	41.51	37.93	92.87	116.03	48.49	27.19	122.9	137.07	27.78	30.1
ATP5F1E	30.87	18.57	31.88	34.87	56.09	53.85	18.64	36.36	35.25	40.41	34.73	48.5	34.33	49.79	47.16	38.57	42.55	50.76	26.43	45.12	79.51	50.42	36.44	43.51	50.42	50.67
ATP5IF1	429.04	572.16	228.94	391.54	306.03	200.55	253.26	171.93	240.85	262.12	429.83	437.89	549.41	592.48	348.38	283.19	375.83	508.92	618.68	299.31	428.89	588.07	405.95	482.77	319.11	282.55
ATP5MC1	234.3	209.72	162.99	285.76	419.63	362.29	148.39	122.27	303.26	356.67	274.27	623.53	528.3	270.64	168.73	352.31	410.81	374.27	441.53	273.79	483.19	367.16	504.21	436.08	324.46	329.81
ATP5MC2	365.79	402.41	261.18	460.63	586.58	362.08	240.57	293.67	442.66	593.17	246.15	404.77	320.12	298.92	261.63	431.59	303.77	415.25	432.07	406.9	547.98	475.36	202.81	348.81	371.83	455.35
ATP5MC3	456.75	719.59	638.31	668.27	668.26	635.67	329.49	494.29	704.57	651.82	459.88	732.36	431.17	597.95	238.26	384.8	387.09	528.63	554.26	615.77	976.36	603.23	533.65	561.79	665.46	545.69
ATP5MD	1200.33	1776.91	1285.97	1587.74	2647.44	1937.59	882.43	1663.26	1649.99	1607.94	1998.78	2041.52	2260.79	2759.32	1143.12	1532.29	1833.47	3734.28	1714.86	1938.62	3433.22	1953.57	2327.15	2518.39	2140.55	2148.4
ATP5ME	1457.18	1929.62	1270.33	1886.55	2663.98	2151.01	1426.07	1313.63	1427.59	1491.86	1307.75	1566.21	1875.25	1649.24	1186.07	1155.22	1456.66	1864.07	1714.34	1597.19	3130.81	1672.58	1371.97	1869.46	1624.3	1643.91
ATP5MF	738.99	761.29	673.08	848.82	1162.12	915.68	436.93	680.07	790.57	667.73	789.58	1010.94	1296.14	1235.57	615.34	779.14	905.8	1393.13	970.07	800.48	1528.57	1161.14	589.51	993.74	1012.28	1042.73
ATP5MF-PTCD1	0	0	0.41	0	0	0.73	7.55	0.78	0	0	1.5	1.16	0	3.18	0	0	0	8.64	0	0	0	0.99	0.62	1.73	0.21	0
ATP5MG	397.13	642.9	490.13	542.35	807.49	601.9	280.79	518.29	558.37	508.65	545.46	822.56	599.75	734.81	325.5	545.01	512	705.68	605.64	646.62	1044.54	700.32	488.8	558.95	707.96	584.53
ATP5MGL	2.23	3.8	5.69	4.58	4.33	4.94	3.83	3.75	5.57	2.52	4.61	4.92	3.81	3.66	1.31	3.04	4.07	4.76	5.06	3.96	7.13	4.31	3.65	3.94	4.71	3.3
ATP5MPL	873.84	1102.66	952.62	1073.06	1610.62	1466.34	614.05	922.35	933.16	1081.08	1009.87	1267.66	1017.45	1585.41	588.31	1073.85	1103.69	1892.54	937.1	1195.24	1904.08	1002.05	1165.69	1295.75	1320.71	1158.97
ATP5PB	356.63	475.46	438.2	374.03	391.98	313.23	275.1	364.61	443.06	387.77	344.08	398.06	355.95	264.28	177.54	320.96	246.77	305.49	386.09	363.26	415.83	327.89	339.72	305.74	338.19	249.16
ATP5PD	910.69	726.04	574.9	572.17	776.64	702.31	471.4	384.92	537.9	533.13	745.13	599.3	833.83	582.16	302.59	433.95	570.6	697.69	1106.13	621.51	925.19	986.2	500.28	624.89	599.87	716.52
ATP5PF	744.33	1046.22	1320.11	1036.71	1386.63	1344.56	585.86	1107.13	1099.06	930.27	1242.94	1169.61	1065.41	1337.26	666.09	772.89	934.84	1213.42	1169.43	1184.21	1624.26	1088.92	1446.25	1094.69	1359.42	1106.09
ATP5PO	1218.51	1614.71	1103.14	1393.87	1659.62	1424.06	618.68	948.03	1350.86	1228.43	1454.45	1330.98	1602.28	1124.9	713.36	1043.01	1057.91	997.38	1472.8	1266.38	2001.58	1369.51	939.91	1099.35	1237.12	1358.8
ATP6AP1	8.67	16.02	58.61	54.7	61.17	96.4	165.89	208.64	114.66	146.33	0.16	15.47	18.49	5.19	42.04	105.61	35.43	52.61	11.19	24.94	17.36	3.64	34.02	64.91	100.55	51.92
ATP6AP1L	0.12	0.03	0	0.83	0.01	0.08	0.3	0.02	0.67	0.3	0	0	0.02	0.06	0.02	3.79	0.66	0	0	0	0.52	0.19	0.04	0	0.93	1.18
ATP6AP2	28.92	29.97	61.62	85.46	63.82	129.56	130.91	167.48	125.99	135.28	3.52	16.89	51.37	48.84	72.04	121.87	65.69	83.42	56.92	9.75	15.76	32.21	80.26	58.74	129.1	120.45
ATP6V0A1	1.37	2.89	1.58	8.15	2.8	6.99	8.98	1.98	8.94	17.65	0.95	0	4.75	0.46	9.69	0.24	3.92	0.63	0	0	0.02	1.48	6.23	0	2.03	4.36
ATP6V0A2	0.12	1.37	0.38	4	4.78	6.42	9.74	0.94	3.38	4.76	0.99	0	0.62	4.38	7.73	0.35	3.31	4.35	5.15	1.26	0.49	2.6	1.88	10.03	1.2	3.17
ATP6V0A4	0.26	0	9.75	3.2	16.51	109.77	90.95	57.71	102.74	123.35	0.01	3.02	0.3	0	62.45	9.52	8.6	33.2	0	17.92	0	0.42	3.79	12.73	99.51	41.84
ATP6V0B	169.01	208.83	147.26	360.76	368.03	345.25	329.26	464.31	692.3	992.51	123.1	191.26	282.54	226.17	271.47	241.6	404.88	162.66	170.61	100.44	157.53	97.06	262.1	203.01	442.41	546.95
ATP6V0C	28	34.74	50.02	63.31	74.87	99.79	216.17	107.1	145.22	192.65	23	23.95	18.29	20.77	62.23	80.67	103.09	67.09	24.01	45.44	27.72	26.82	80.13	129.83	107.6	115.18
ATP6V0CP3	0	0	0	0	0	0	0	0	0	0	0	0	0	0	0	0	0	0	0	0	0	0	0	0	0	0
ATP6V0D1	47.75	96.23	56.94	58.23	32.42	46.29	37.89	38.34	81.26	49.37	82.81	107.49	40.07	90.18	37.96	109.88	82.72	31.73	38.45	53.32	70.02	71.34	43.32	60.38	76.23	44.34
ATP6V0D2	0.06	9.78	27.1	19.22	41.52	59.17	88.21	130.38	176.03	153.53	2.59	4.71	0	2.38	4.94	21.12	0	0.02	0	38.77	0	1.12	1.64	2.2	39.78	0
ATP6V0E1	206.07	157.18	169.01	201.23	270.14	304.53	187.68	412.32	314.03	318.66	222.32	94.11	159.9	169.15	139.64	165.23	215.65	288	187.56	171.37	185.15	173.59	184.54	118.06	264.15	385.66
ATP6V0E2	3.42	0.7	0	4.18	0	3.16	0.16	3.04	4.74	1.91	2.58	0	4.26	6.3	3.76	5.92	0.84	0.39	0	16.93	2.4	0.04	0	0	3.76	0.83
ATP6V0E2-AS1	0	0	0	0	0	0	0	0	0	0	0	0	0.21	0.26	0	0	0	0.02	0	0	0	0.18	0	0	0	0
ATP6V1A	28.13	42.86	69	64.08	60.35	52.83	58.91	98.05	134.37	68.28	57.55	82.83	39.3	59.32	24.87	70.59	58.49	16.84	66.62	90.35	30.74	30.24	55.61	62.31	70.13	52.56
ATP6V1B1	0.05	0	73.3	30.99	20.29	36.79	89.2	67.61	149.36	52.1	8.71	77.3	0	0.07	2.87	63.45	3.84	13.03	2.73	103.61	0	6.24	16.63	118.38	52.72	35.79
ATP6V1B1-AS1	0	0	0	0	0	0	0	0	0	1.41	0	0	0	0	0	0	0.06	0	0	0	0	0	0	0	0	0
ATP6V1B2	46.67	44.14	45.63	40.78	38.77	18.57	32.49	53.97	40.73	21.44	36.49	41.44	68.49	54.41	41.55	0.86	54.14	16.81	49.09	34.58	30.57	38.98	33.85	28.85	29.52	26.84
ATP6V1C1	40.88	28.93	46.77	29.19	16.81	17.95	14.81	32.61	29.8	29.05	48.57	27.53	7.82	15.86	20.74	24.61	29.55	13.97	46.04	18.93	6.35	27.05	20.95	10.81	18.33	23.81
ATP6V1C2	13.36	4.46	3.98	9	14.44	44.52	77.23	16.58	28.71	24.52	27.85	16.66	0.21	11.58	80.01	32.64	25.8	41.13	5.78	21.04	0.8	21.28	33.24	30.52	11.25	41.11
ATP6V1D	120.27	96.79	167.01	104.46	111.13	71.54	55.04	126.92	135.01	129.21	178.79	222.45	20.16	156.09	34.24	100.97	80.58	91.4	128.83	123.74	86.77	86.86	103.43	88.69	134.67	86.27
ATP6V1E1	122.04	211.86	284.3	153.36	190.41	188.51	101.54	198.59	189.99	203.28	182.59	271.63	90.75	281.34	109.82	96.17	154.66	177.72	158.09	158.36	179.33	120.23	141.44	145.21	167.16	148.82
ATP6V1E2	0	0.49	0.34	0	0	0	0	0.14	0	0	0	0	0	0.02	0	0	0	0	0	0.08	0	0	0	0	0	0
ATP6V1F	162.69	218.68	244.99	261.02	317.88	154.6	116.03	279.02	294.72	265.36	329.02	364.08	422.73	482.75	162.76	184.8	214.18	327.09	380.18	371.85	498.71	229.42	182.2	237.89	334.45	200.14
ATP6V1FNB	0.33	0	0.01	0	0	0	0	0	0	0	0.16	0	0	0	0	0	0	0	0	0	0	0.66	0	0	0	0
ATP6V1G1	312.52	279.84	216.78	200.24	200.16	248.03	121.76	208.15	184.74	147.06	435.16	251.24	283	317.94	193.36	246.42	227.27	326.48	334.9	233.27	265.89	290.27	333.34	208.19	223.59	209.76
ATP6V1G2	0.22	0	0	0	0	0	0	0	0	3.21	0	0	10.25	0	0	0	0	0	0	0	0	0	0	0	0	0.04
ATP6V1G2-DDX39B	0.54	1.17	1.97	2.21	5.65	0.47	5.54	2.44	0.96	1.69	1.9	0.28	1.97	0.97	0	0.56	1.89	3.7	1.03	1.17	2.36	0.89	0.26	13.51	0.27	0.14
ATP6V1G3	0	0	0	0	0	0	0	0	0	0	0	0	0	0	0	0	0	0	0	0	0	0	0	0	0	0
ATP6V1H	47.33	33.61	45.54	51.13	38.43	29.09	37.31	28.47	53.33	26.37	36.25	40.78	34.99	22.99	36.28	34.36	30.75	22.03	55.58	34.71	29.38	32.22	34.54	40.43	33.12	24.82
ATP7A	0.66	0	1.08	1.15	0	2.16	2.71	0.53	0.08	0.53	0.03	0	0	0.08	0.71	1.07	0.19	1.55	1.73	0.24	0	0.07	0	0.8	0.01	1.5
ATP7B	0	0.08	1.37	1.6	0.03	2.66	13.73	0.3	2.03	1.96	0.17	0.91	0	0	23.25	0.01	8.54	3.46	0	0	0.01	1.15	1.13	2.09	0.31	5.54
ATP8A1	0.01	0	0	0.33	0.01	0	2.88	0	0	0.04	0.42	0	0	0.01	0	0.94	0.24	0	0	0	0	0.09	0	0	0	0.57
ATP8A2	0.47	0.13	0.04	0.68	0.05	1.79	2.47	0.02	0.15	0.68	0	0.36	0.03	0.25	0	0.74	0.64	0	0.04	0.24	0	0.01	0.46	0	0.29	0.25
ATP8B1	0.98	0.06	0.15	0.84	2.17	21.68	27.22	9.2	8.79	15.68	0	2.24	0	0.32	8.43	11.23	2	4.65	1.54	1.22	0	0.12	5.37	6.38	10.78	11.55
ATP8B2	0.29	4.29	3.66	2.1	0.21	0	0	0.04	0	0.06	1.43	0	0.22	0.98	0	0	0.25	0	3.7	1.99	0.12	5	0	0	0	0
ATP8B3	0	2.13	0	0.37	0	0	0	0	0	0	0	0	0	0.24	0	0	0	0	0	1.54	0	0.33	0	0	0	0
ATP8B4	0.12	0.1	0	0.71	0	0	0.04	0	0	0.01	0	0	0.1	0.05	0	0	0	0	0	0	0	0	0	0	0	0
ATP8B5P	2.16	0.33	0.5	0.2	0.12	0.38	0.21	0.17	0.02	0.14	0.44	0.23	0.15	0.4	0.13	0.22	0.83	0.34	0.93	0.07	0.24	1.25	0.14	0.21	0.3	0.14
ATP9A	5.09	0.72	0.71	0.17	1.16	0.07	2.51	0.7	1	1.57	0.24	0	0	0.35	0.71	0.07	0.41	0.94	0	0	0	0.23	0.38	0	0	0.68
ATP9B	2.18	0.85	6.67	8.56	0	3.63	1.91	1.75	1.07	3.74	0.71	0.57	0	0.87	11.72	7.57	0.8	1.8	3.29	0.49	1.19	1.73	3.14	0	1.55	2.24
ATPAF1	45.79	17.13	4.63	11.06	35.19	14.63	10.23	9.67	8.68	19.37	3.74	27.09	8.22	8.24	11.55	19.48	10.08	1.45	19.9	7.92	11.18	5.94	11.63	20.92	17.06	17.45
ATPAF2	16.77	18.93	20.68	31.37	16.54	11.72	10.54	12.84	25.72	24.44	30.01	25.98	11.48	16.68	21.5	15.49	16.63	1.41	25.79	30.43	57.83	17.65	24.82	15.06	27	16.92
ATPSCKMT	6.6	4.88	5.98	3.06	8.01	7.17	0	0.65	2.18	10.73	2.96	0	0	0.31	1.3	0	0.57	2.72	0.65	0	1.23	0	0	0	2.97	1.5
ATR	4.36	2.45	0.71	1.63	0.26	2.38	8.29	0.81	2.79	4.84	1.32	0.37	0.47	1.64	1.64	0.78	3.44	2.27	0.17	1.71	1.04	1.31	1.94	0.85	2.69	2.22
ATRAID	129.66	79.36	92.85	199.14	174.56	205.62	118.98	172.4	153.26	277.55	65.06	27.9	87.72	26.05	34.21	65.95	68.41	45.85	135.46	91.81	85.28	124.71	56.25	75.48	112.56	102.94
ATRIP	0.29	2.67	2.07	4.32	3.81	0.33	19.52	6.3	5.74	7.79	2.32	5.24	0.47	1.06	0.31	15.34	2.73	0.82	3.51	3.69	15.87	2.05	10.77	7.43	1.38	3.17
ATRIP-TREX1	0	0.11	0.03	0.42	0	0	1.42	0	0.87	0.46	0.38	0.42	0	0	0	0.48	0.05	0.74	0.36	0.17	0.35	0	0	0	0.05	0.33
ATRN	0.14	0.71	2.75	1.54	0.43	3.41	0.22	1.09	1.17	0.25	0.21	0	0.56	0.19	11.75	4.33	1.74	4.57	3.28	0	0	0.9	2.5	0	1.35	3.25
ATRNL1	0.1	1.39	0.19	0.25	0.03	0	0	0	0.43	0	0	0	0.03	0	0.07	0	0	0	0.59	0	0	0.06	0	0	0	0
ATRX	8.81	9.97	15.47	9.46	4.33	13.84	23.45	10.48	8.2	7.27	8.59	15.57	8.24	9.39	41.57	20.65	5.92	17.97	11.98	6	8.11	6.21	18.91	12.81	8.02	10.22
ATXN1	0	0	0.02	0.13	0	0	0	0	0	0.03	0	0	0.1	0.01	0	0	0	0.03	0.01	0.01	0	1.54	0	0	0	0
ATXN1-AS1	0	0	0	0	0	0	0	0	0	0	0	0	0	0.2	0	0	0	0	0	0	0	0	0	0	0	0
ATXN10	46.74	77.55	29.46	44.61	39.46	23.44	30.59	25.76	27.36	31.46	30.91	26.19	40.78	43.22	3.87	20.41	36.99	7.92	60.54	11.05	86.12	30.6	31.41	25.4	20.27	13.71
ATXN1L	0.33	0.95	1.6	0.8	0.99	2.44	3.07	2.44	1.2	0.86	1.36	2.72	0	3.55	3.15	1.45	2.15	2.08	0.54	2.13	3	2.35	3.68	3.01	3.29	2.22
ATXN2	11.37	1.61	3.2	10.14	8.41	7.43	12.61	9.79	5.2	6.68	2.24	12.48	4.04	5.41	11.56	7.33	9.03	16.59	2.53	0.82	20.45	8.4	18.19	12.35	3.64	4.95
ATXN2-AS	0	0	0	0	0	4.05	0	0	0	0	2.01	0	0	0	0	0	0	0	0	0	0	0	0	0	3.44	0
ATXN2L	0.61	3.07	3.73	2.26	2.83	3.46	10.45	3.39	2.42	1.62	3.85	2.27	3.44	3.24	9.37	5.5	7.83	6.18	1.47	2.04	2.39	4.08	10.41	9.39	3	4.11
ATXN3	11.34	10.64	6.74	7.9	6.63	5.5	9.75	6.01	5.64	7.5	8.2	2.9	13.12	8.19	2.55	4.32	5.56	2.38	6.76	8.33	3.16	8.36	7.36	5.21	2.8	5.29
ATXN3L	0	0	0	0	0	0	1.08	0	0	0	0	0	0	0	0	0	0.31	0	0	0	0.02	0	0	0	0	0
ATXN7	0.49	0.48	0.95	0.83	1.47	0.89	7.6	1.41	0.52	0.89	1.03	1.89	2.27	0.95	2.47	1.65	1.55	2.3	1.43	2.74	2.46	1.44	8.48	1.5	0.9	2.75
ATXN7L1	2.36	3.72	1.6	2.1	0.06	5.63	0.3	1.96	0.38	0.53	4.73	0.81	2.23	1.9	2.63	1.33	0.33	1.21	6.75	0.92	1.79	0.29	0	0	3.6	2.46
ATXN7L2	3.08	0	0.98	2.5	0.37	0.13	0.29	0.06	0.26	1.5	2.77	0	0	2.25	4.13	0	1.83	0.07	1.13	4.03	0	4.17	0	6.1	0	0.69
ATXN7L3	3.03	0.37	4.24	1.87	0	0.14	1.3	2.73	1.35	1.49	0.54	0.01	2.23	2.09	1.57	3.85	1.63	0.37	1.49	3.22	0	2.74	0.22	3.21	0.72	0.43
ATXN7L3B	5.28	2.89	4.33	4.25	2.98	9.78	9.51	7.76	8.81	6.69	6.31	6.1	4.4	2.81	4.93	3.38	8.85	6.9	3.24	6.28	7.29	1.7	2.68	6.72	10.26	6.11
ATXN8OS	0	0.02	0	0.14	0	0.04	0	0.24	0.03	0	0.05	0	0	1.09	0.01	0	0	0.15	0	0.02	0	0.18	0	0	0	0.1
AUH	53.35	33.22	37.42	31.82	17.64	14.03	15.97	38.11	35.52	21.56	26	40.48	8.03	13.25	6.25	20.82	10.7	10.05	62.52	30.84	4.18	2.96	4.39	9.21	19.16	3.53
AUNIP	31.51	24.58	16.01	36.71	32.5	24.8	24.24	56.4	34.31	39.68	37.35	24.68	25.95	24.69	24.15	5.1	22.84	32.41	10.25	34.91	12.51	23.73	22.43	19.25	27.78	13.13
AUP1	55.5	60.33	37.84	85.9	57.23	165.6	179.7	104.33	122.31	151.77	42.09	9.35	59.19	82.46	355.41	153.38	122.65	88.07	57.59	73.87	39.89	50.06	139.63	82.35	93.6	183.2
AURKA	12.56	66.08	157.87	232.27	121.26	106.88	23.31	209.32	84.89	207.04	211.69	67.77	93.5	61.46	107.41	134.45	125.25	49.62	31.85	189.58	146.78	79.68	36.55	63.34	71.66	114.49
AURKAIP1	354.14	419.62	388.32	468.83	412.74	283.4	215.38	300.28	391.76	363.96	327.45	413.91	486.22	358.52	181.49	309.55	404.35	251.06	315.39	458.81	471	326.74	398.44	467.69	416.69	246.39
AURKAP1	0.06	4.69	0.33	1.16	0.23	0.08	0.6	0.63	0.52	0.37	0.59	0.1	0.37	0.12	1.1	0.06	1.72	0.04	0	0.22	0.21	2.4	0	0.89	0.17	2.36
AURKB	94.77	146.29	108.92	129.69	97.44	192.14	40.67	134.68	89.36	171.62	140.56	149.79	173.36	85.59	122.28	279.2	149.35	45.23	61.76	127.68	83.93	132.51	126.68	143.51	66.91	109.88
AURKC	0.42	6.53	13.55	6.51	0	0.35	0	11.46	8.66	10.57	1.97	0	18.47	2.16	0.06	0	6.1	0	9.95	0.06	18.99	8.28	6.11	0	3.69	7.74
AUTS2	0.32	0.88	0.33	1.11	0.55	0	0	0.21	0.15	0.45	0.89	0	0.48	0.58	0.02	0.08	0.22	3.32	0.01	0	0	2.54	0.39	0	0.81	0.31
AVEN	0	0.71	0.79	0.53	7.29	2.09	7.05	3.4	0.83	2.85	7.76	0	0.25	11.18	4.77	0.06	4.48	3.56	1.24	0	0	2.04	0.46	0	0.76	0.35
AVIL	0.09	5.14	1.83	0	0	0.04	0	0	0.13	0	0	0	0.17	0	0.51	0	0.25	0	0	0	0	0.24	0	0	0	0
AVL9	2.07	1.72	6.09	4.76	4.29	1.56	0.06	1.27	0.85	1.18	7.09	3.66	8.25	1.61	2.41	6.5	4.38	0.02	10.85	2.2	3.6	1.33	6.34	4.24	1.82	1.26
AVP	0	0	0.09	0.09	0	0	0	0	0	0	0	0	0	0.02	0	0	0	0	0	0	0	0	0	0	0	0.08
AVPI1	10.32	5.5	3.87	3.84	5.21	3.7	24.69	8.62	14.39	4.07	49.12	14.64	21.06	37.05	25.34	9.49	37.65	0	14.71	8.97	0	18.63	0	5.45	3.05	4.97
AVPR1A	0.04	0	0	0.09	0	0	0	1.74	0	0	0	0	0	0.01	0	0	0	0.2	0	0	0	0.06	0.03	0	0.01	0.01
AVPR1B	0	0	0	0	0	0	0	0	0	0	0	0	0.05	0.01	0	0	0	0	0	0	0	0.41	0	0	0	0
AVPR2	0.19	0	0	0	0	0	0	0.05	0	0	0	0	0	0	0	0	0	0	0	0	0	0.53	0	0	0	0
AWAT1	0	0	0	0	0	0	0	0	0	0	0	0	0	0	0	0	0	0	0	0	0	0.1	0	0	0	0
AWAT2	0.12	0	0	0	0	0	0	0	0	0	0	0	0	0	0	0	0	0	0	0	0	0	0	0	0	0
AXDND1	0	0	3	0	0.15	0	0	1.24	0.36	0.13	0	0	0	0.17	0	0.08	0.28	0	0	0	0	0.98	0	0	0	0.85
AXIN1	4.35	1.01	0.06	0.84	1.24	3.48	6.17	1.11	1.14	1.03	1.92	2.18	0.48	1.38	6.22	1.47	1.78	6.64	0.62	0.06	2.17	1.11	3.14	5.42	3.33	1.17
AXIN2	11.71	0.82	3.79	3.48	4.7	5.1	4.15	0.16	0.78	1.11	2.15	0	1.73	4.91	6.51	0	8.95	3	0	0.93	7.23	0.23	2.61	0.05	0.02	0.62
AXL	0.09	0	0.03	0.23	0	0.01	0	0	0.41	0	0	0	0.84	0.01	0.01	0	0.01	0	0	0	0	3.15	0.02	0.02	0.04	0.03
AZGP1	0	0	0	0	0	0	0	0	0	0	0	0	0	0	0.05	0	0	0	0	0	0	0.38	0	0	0	0
AZGP1P1	0	0	0	0	0	0	0	0	0	0	0	0	0	0	0	0	0	0	0	0	0	1.13	0	0	0	0
AZI2	55.09	26.2	22.25	20.07	13.26	47.83	22.29	46.19	37.24	10.38	35.14	49.54	24.31	14.21	26.89	42.68	35.31	27.39	0.66	23.84	15.56	22.31	21.5	26.18	25.7	34.75
AZIN1	66.44	29.08	49.37	43.14	77.08	29.76	42.08	47.98	71.62	54.09	53.74	33.76	31.74	29.33	65.03	53.44	52.94	24.88	50.27	48.67	14.92	45.78	43.15	45.19	88.31	54.5
AZIN1-AS1	0	0	6.3	1.12	8.79	0	0	0	0	0	0	0	0	0	0	0	0	0	0	0	0	0	0	0	0	0
AZIN2	0.02	0.33	3.06	1.33	0	0	0	0.03	0.02	0.01	0	0.08	5.3	0.24	2.37	0	0.03	0.54	0	0	0	3.05	0	0	0	0.01
AZU1	0	0.13	0	0	0	0	0	0	0	0	0	0	0	0	0	0	0	0	0	0	0	0	0	0	0	0
B2M	37.15	79.55	0	46.15	35.98	0	0	0	0.64	4.68	2.44	0	1.73	31.44	28.02	0	2.59	22.45	14.44	0	21.3	17.77	0	0	0	4.97
B3GALNT1	0	0.02	0	1.48	0	0	0	1.61	0.43	1.28	0	0	0	0	0	0.11	0	0	0	0	0	0	0	0	0	1.19
B3GALNT2	7.28	0.77	5.57	7.33	1.05	17.29	9.51	9.12	8.58	6.19	6.67	2.55	5.29	1.82	23.86	4.77	7.93	9.18	4.04	0.39	1.48	5.01	14.47	7.01	4.1	12.35
B3GALT1	0	0.07	0	0	0	0	0	0	0	0	0	0	0.27	0	0	0	0.1	0.18	0	0	0	0.13	0	0	0	0
B3GALT1-AS1	0	0	0	0	0	0	0	0	0	0	0	0	0	0	0	0	0	0	0	0	0	0	0	0	0	0
B3GALT2	0	0	0	0	0	1.66	0.08	0	0.17	0.05	0.01	0	0	0	0.92	0	0.24	3.06	0	0	0	0.12	0	0	0	0.08
B3GALT4	0	0	2.24	0	0	0	0	0	0	0	1.41	0	0	0	1.27	0	0	0	0	0	0	2.04	0	0	0	1.43
B3GALT5	0.47	0	0	0	0	0.02	0	0	0	0	0	0	0.03	0	0	0	0	0	0	0	0	0.42	0	0	0	0
B3GALT5-AS1	0	0	0	0	0	0	0	0	0	0	0	0	0	0	0	0	0	0	0	0	0	0	0	0	0	0
B3GALT6	0	0.75	1.5	1.08	2.98	3.91	5.95	0	0.22	1.33	0.85	0	0.47	0	6.51	0	1.24	2.72	0	0.03	0.01	0	3.69	8.35	0.74	1.32
B3GAT1	0.05	0	0.03	0	0	0	0.17	0	0	0	0	0	0	0	0	0	0	0	0	0	0	0.44	0	0	0	0
B3GAT2	0.04	0.58	1.3	0.3	0.05	1.34	0	2.32	0.5	1.25	0.11	0.06	0.07	0.77	1.95	1.11	0.72	0.08	0.04	0.09	0.05	0.27	0.04	0.01	0.04	0.01
B3GAT3	6.37	0.69	0.35	3.62	2	2.86	22.85	5.4	7.37	7.01	1.59	8.44	6.99	0	7.79	12.09	5.96	6.08	0	1.82	0	4.83	0.46	9.19	2.11	8.09
B3GLCT	0.02	1.03	0	1.25	0.03	0.5	7.21	0.28	0.41	1.03	0	0	1.03	0.08	0.52	0	1.39	9.71	0	0	0	0.67	0.56	0	4.16	4.1
B3GNT10	0.12	0.53	2.8	0.54	1.8	1.59	0.11	2.02	1.63	0.75	0.02	0	0.05	1.73	5.88	0	1.93	2.51	0.53	1.96	0.26	1.74	0	0	0.22	3.69
B3GNT2	1.67	16.08	3.33	5.22	10.4	157.13	91.77	12.06	27.29	76.15	7.01	4.23	3.64	3.59	73.44	82.39	23.81	37.44	10.59	12.24	7.57	2.37	44.05	53.89	23.87	73.81
B3GNT3	0	0.01	0	0	0	0	0	0	0	0	0	0	0	0.12	0.05	0	0	0	0	0	0	0	0	0	0	0
B3GNT4	7.65	0.19	0.24	0.11	0.11	0.7	4.65	0.07	0.26	0.47	0.23	0.22	0.49	0.36	0.22	0.24	0.52	0.19	0.21	0.52	0.09	0.08	5.5	0.08	1.04	0.41
B3GNT5	0.11	0.23	0	1.99	1.35	0.41	0	0.34	0.63	0.9	3.58	0	0	0	20.45	0	7.75	13.65	0.54	5.04	0	0.26	0	3.11	0	9.3
B3GNT6	0	0	0	0	0	0	0	0	0	0	0	0.01	0	0.05	0	0	0	0	0	0	0.01	0.03	0	0	0	0
B3GNT7	12.19	3.97	11.26	9.21	11.09	12.65	12.26	12.8	6.06	15.93	1.34	2.08	4.19	1.5	8.79	8.17	2.75	1.16	6.69	0.05	2.36	6.78	0	3.93	3.64	4.52
B3GNT8	1.89	0	1.68	0	0	0	0	0.08	0	0.83	0	0	0	0	0	0	0.54	0	0	0	0	0.04	0	0	0	0.07
B3GNT9	0	0	0.02	0.02	0	0.06	0	0	0.04	0.05	0.02	0.01	0	0.04	0.05	0.05	0.02	0.25	1.15	0	0.01	0	0.08	0	0	0.04
B3GNTL1	2.57	0.14	0.29	0.9	1.11	3.88	13.96	0.68	2.3	2.12	2.28	0.04	5.41	3.5	0.29	3.71	1.87	4.76	0.03	0.14	0.72	2.86	0.33	0.26	5.28	4.01
B4GALNT1	0.69	0	0.66	0	0.12	0.09	0	0	0	0.47	0	0	0	0	3.64	0	0	0	0	0	0	0.11	0	0.02	0	0
B4GALNT2	0.09	1.27	4.41	2	1.17	0	0	0.02	0.53	1.23	0.01	0	0	0.02	0	0.01	0.02	0	0.02	0	2.56	0.26	0	0.03	0	0.02
B4GALNT3	0.02	0.01	1.65	0.64	0.29	2.22	10.19	0.37	0.7	0.85	0.13	0	0	0.12	1.98	1.19	0.96	0	0	0	0	1.74	0.01	0.05	0	1.38
B4GALNT4	0.05	0	0	0	0	0	0	0	0	0	0	0	0.02	0.01	0	0	0	0.45	0	0	0	0.47	0	0	0	0
B4GALT1	4.97	1.16	3.5	6.88	5.5	50.49	95.19	24.43	28.63	29.86	6.86	13.29	1.76	0.49	76.11	20.2	34.98	23.39	6.87	11.2	0.1	5.06	32.6	13.88	17.18	46.91
B4GALT1-AS1	0	3.65	5.63	0.68	5.57	6.13	0	3.19	3.75	2.05	3.62	0	11.53	0	0	0	0.81	0	0	4.05	8.63	0	14.64	0	4.27	0
B4GALT2	0.13	0.67	0	0.28	0	1.72	2.77	0.04	0.22	0.5	0.58	0	0.84	0.16	0	1.91	1.71	2.27	2.56	0	1.27	1.72	0	0.54	0.09	1.91
B4GALT3	9.69	5.06	6.25	14.31	17.56	26.63	31.43	17.73	21.44	24.15	14.51	14.2	14.34	8.83	59.78	21.59	41.22	9.09	9.5	22.8	8.81	25.39	33.14	29.78	44.45	32.12
B4GALT4	59.26	13.56	20.77	47.65	17.43	17.04	22.65	45.01	22.2	21.9	7.31	4.08	23.07	21.43	22.24	20.6	14.26	39.89	16.3	11.98	2.96	8.44	27.76	15.28	19.76	35.89
B4GALT4-AS1	5.32	0	0.26	0.11	0.11	0.93	1.93	0.49	0.55	0.13	0.12	2.76	0	0.1	0.14	0	1.74	0.73	0	0	0	0	0	0.11	0.08	1.24
B4GALT5	8.36	1.4	5.52	7.41	3.99	37.7	28.19	19.2	19.23	18.76	1.81	1.39	6.74	0.16	18.9	12.17	10.15	10.25	5.56	7.12	1.71	2.15	5.85	19.86	17.94	14.61
B4GALT6	0.78	0.45	3.89	0.34	0.03	2.21	0.92	0	0.69	0	0.89	0.62	3.37	0.66	1.99	1.45	1.09	0	0	0.09	2.66	1.46	0.46	0	0.17	1.21
B4GALT7	5.7	0.79	13.3	8.37	11.45	3.55	2.18	8.18	14.98	15.41	0.05	7.34	7.07	1.95	2.33	1.98	5.76	3.16	6.76	6.89	4.86	4.44	13.45	2.68	12.38	1.55
B4GAT1	0.26	4.66	0	4.17	1.83	8.2	1.14	2.96	8.34	29.74	0.28	0	1.53	4.02	17.59	8.8	5.08	7.99	5.35	1.82	0	1.04	0.79	1.32	1.05	15.36
B9D1	22.48	51.03	0.33	29.89	18.81	0	17.96	4.01	8.73	28.49	9.4	18.59	0.49	8.92	0	7.13	15.13	0	58.21	13.34	19.45	16.13	5.04	3.57	3.08	4.26
B9D2	17.29	15.56	18.2	7.12	0.8	4.2	4.71	6.71	5.65	4.35	7.05	15.08	42.02	3.62	8.4	0	4.35	0.86	22.09	0	30.73	12.01	10.2	6.48	3.78	2.44
BAALC	0.03	0.09	0	0.12	0	0	0	0	0	0	0	0	0.02	0.34	0	0	0	0	0	0	0	0	0	0	0	0
BAALC-AS1	0	0	0	0	0	0	0	0	0	0	0	0	0	0	0	0	0	0	0	0	0	0	0	0	0	0
BAALC-AS2	0	0	0	0	0	0	0	0	0	0	0	0	0	0	0	0	0	0	0	0	0	0	0	0	0	0
BAAT	1.57	0	0	0	0	0	0	0	0	0	0	0	0.01	0	0.32	0	0	0	0	0	0	0	0	0	0	0
BABAM1	58.54	63.95	47.02	75.03	61.19	28.37	35.33	50.74	72.23	35.49	93.53	71.16	75.84	61.74	107.27	43.92	97.44	48.16	51.09	75.15	79.21	61.77	70.9	42.73	69.08	48.7
BABAM2	0	34.85	37.98	20.53	37.89	10.7	0.93	13.64	22.35	25.74	23.72	18.16	33.14	18.92	3.74	27.69	13.74	7.47	24.51	19.68	24.74	13.55	37.63	15.93	8.38	8.32
BABAM2-AS1	0	0	0	0.28	0	1.42	0	0.93	0.06	0.1	0	0.02	0.09	0.77	0.04	1.14	0.8	0	1.5	0	0	0	0	0	0.9	0.03
BACE1	0.12	3.38	6.76	4.71	1.5	0.11	0.28	0.77	0.45	0.04	1.07	0.16	0.49	0.03	0.25	0.36	0.32	0.06	1.86	0	0.72	0.07	0	0	0.06	0
BACE1-AS	0	0	0.25	0.13	0	0	0	0	0.72	0	1.81	0.58	0	0.12	0	0	0	0	0	0	0	0	0	0	0	0.72
BACE2	0.05	0	0	0	0	0	0	0	0.02	0	0	0	0	0.01	0	0	0	0	0	0	0	0.04	0	0	0	0
BACH1	6.03	9.77	10.44	9.82	5.23	9.39	11.59	7.09	4.74	6.04	6.45	5.98	8	5.43	10.2	3.59	6.74	13.91	1.91	3.43	9.61	7.09	11.24	1.33	3.29	9.02
BACH1-IT2	1.28	0	0	0	0	0	0	0.57	0.51	0	0	0	0	0	0	0	0	0	0	0	0	1.04	0	0	0	0
BACH1-IT3	0	0	0	0	0	0	0	0	0	0	0	0	0	0	0	0	0	0	0	0	0	0	0	0	0	0
BACH2	0	0.06	0	0.03	0	0	0	0	0	0	0	0	0.03	0.09	0	0	0	0	0.95	0	0	0.2	0	0	0	0
BAD	29.2	19.64	9.12	20.89	18.28	0	9.95	13.69	17.78	11.57	28.75	22.49	43.96	31.92	7.79	8.03	13.81	17.04	12.01	14.15	44.28	20.15	7.01	20.61	11.13	8.34
BAG1	18.58	15.57	3.73	10.57	11.4	16.77	38.4	4.25	17.71	18.9	19.29	17.21	2.86	9.41	6.83	12.07	7.12	11.11	14.6	19.7	0.71	7.25	14.72	19.14	5.21	5.42
BAG2	0.04	0.14	0	0.23	0	2.58	0	0	0.04	0.01	7.54	1.88	0	0.01	9.25	2.2	3.33	0.2	8.58	1.51	0.01	2.28	9.87	3.73	1.05	2.51
BAG3	26.17	26.65	10.85	10.11	10.18	4.14	8.08	4.1	13.96	13.47	36.83	20.41	1.76	7.97	10.1	14.59	9.06	12.22	18.17	45.3	1.33	5.55	18.55	40.59	5.26	13.39
BAG4	36.11	28.29	25.56	18.67	18.94	17.85	1.55	21.53	14.3	16.82	35.76	10.98	13.35	18.78	11.19	17.15	7.57	7.09	37.66	8.83	10.38	11.95	8.93	12.44	15.99	15.93
BAG5	5.7	6.39	28.34	15.18	14.55	13.58	21.74	23	11.43	13	13.93	22.66	26.91	14.58	15.79	17.8	11.78	14.91	12.96	17.49	14.06	10	24.44	20.54	13.98	15.25
BAG6	5.06	6.23	7.5	8.12	6.58	7.81	11.53	7.54	5.8	3.95	6.19	4.7	9.13	3.34	9.09	6.55	11.24	4.77	4.12	7	11.37	11.76	13.82	15.35	7.03	12.7
BAGE2	0.62	5.76	0	2.36	0.05	3.56	5.76	5.84	2.02	0	0.87	0.8	0.02	0.8	49.84	2.15	1.87	11.81	0	0	0	0.17	0	0	1.18	0
BAHCC1	0.42	0	0	0	0	0	0	0	0.02	0	0	0	0.02	0	0	0	0.04	0	0	0	0.01	0.33	0	0	0	0
BAHD1	6.79	2.7	0.56	0.64	0	1.81	10.71	1.87	2.04	2.05	1.34	2.65	0.06	1.6	4.02	0.83	4.69	11.17	1.05	6.4	4.09	5.51	1.23	10.03	2.81	5.8
BAIAP2	0.25	0.92	0.78	1.07	0.51	4.81	10.76	3.78	8.15	4.04	12.22	7.54	0.02	7.94	7.51	11.8	12.81	6.55	0	10.11	1.3	1.55	6.21	29.8	2.73	10.84
BAIAP2-DT	0.43	0.2	0.3	0.01	0.96	0	0	0	0	0	0	0	0.6	0.07	0	0	0.15	0.85	0	0	0	0.29	0	1.47	0	0
BAIAP2L1	11.92	13.22	9.7	8.08	10.71	28.3	35.25	19.08	36.46	42.15	20.91	22.38	4.97	3.73	31.96	32.12	23.42	14.85	10.96	38.33	0.21	17.21	72.13	42.28	14.39	35.28
BAIAP2L2	0.16	0	0	0.02	2.87	0	0	0.66	0.16	5.59	0	0	0	0	0	0	0	0	0	0	0	0	0	0	1.1	0
BAIAP3	0.15	0.06	0.47	0.06	0.07	0.12	0.13	0.09	0.07	0	0.18	0.1	0.05	0.07	0.05	0.08	0.17	0.12	0.07	0.03	1.32	0.47	0.22	0.22	0.07	0.11
BAK1	53.35	43.05	75.45	41.39	33.8	0.28	0.91	24.05	26.03	50.95	21.96	36.52	33.07	39.85	5.74	1.54	4.49	0.23	32.27	9.45	36.84	13.35	8.32	0.38	9.16	1.89
BAMBI	42.08	16.48	26.11	16.84	30.34	0	0	0	1.52	0	6.44	4.96	6.31	7.99	0	0	9.69	0.5	23.36	2.36	39.47	12.41	0.45	1.17	0.19	0.69
BANCR	0	7.1	0	10.08	0	0	0	0	0	0	0	0	0	0.36	0	0	3.23	0	13.56	0	5.69	4.25	0	0	0	0
BANF1	311.3	497.29	423.89	452.66	509.1	313.23	260.29	344.4	392.32	391.59	490.71	437.72	660.41	403.16	238.57	248.62	333.72	320.03	513.08	334.13	513.45	384.9	346.53	338.81	366.11	315.5
BANF2	0	0	0	0	0	0	0	0	0	0	0	0	0	0	0	0	0	0	0	0	0	0	0	0	0	0
BANK1	0	0	0	0	0	0.02	0	0	0.31	0	0	0	0	0	0	0	0	0	0	0	0	0.49	0	0	0	0
BANP	7.38	4.47	5.43	7.24	7.45	4.01	8.52	9.61	7.5	6.4	3.69	1.73	2.89	5.92	12.22	4.3	5.52	11.97	1.41	0.7	0.08	6.73	10.39	0	4.92	7.02
BAP1	2.87	3.87	6.42	6.51	5.59	2.78	14.08	4.4	3.57	4.51	1.63	1.88	6.37	0.48	6.53	4.58	9.44	7.82	6.78	3.91	1.97	3.83	16.18	6.82	7.38	9.79
BARD1	57.02	14.59	30.36	27.65	24.96	21.03	6.41	11.48	12.86	14.09	20.54	20.92	12.9	18.87	13.36	0.05	21.19	12.08	25.44	8.22	29.15	27.79	9.79	4.43	4.49	9.68
BARHL1	0.05	0	0	0.03	0	0	0	0	0	0	0	0	0	0	0	0	0	0	0	0	0	0.38	0	0	0	0
BARHL2	0	0.37	0	0	0	0	0	0	0	0	0	0	0	0	0	0	0	0	0.29	0	0	0	0	0	0	0
BARX1	0.53	0	0	0.1	0	0	0	0.57	0	0	0	0	0	0	0	0.15	0	0	0	0	0	0	0	0	0	0
BARX1-DT	0	0	0	0	0	0	0	0	0	0	0	0	0.03	0	0	0	0	0	0	0	0	0	0	0	0	0
BARX2	0.05	0	0	0.19	0	0	0	0	0.35	0	0	0	0	0.02	0	0	0.02	0	0	0	0	0.76	0	0	0	0
BASP1	34.47	24.01	29.63	32.12	99.98	132.24	337.15	206.63	92.1	93.9	39.26	58.66	63.78	53.05	53.39	145.01	96.95	131.36	28.33	81.86	5.9	50.59	111.84	256.12	259.49	188.44
BASP1-AS1	0	0	0	0	0	0.15	0	0.36	0.06	0.02	0	0	0.03	0	1.8	0	0	0.02	0	0	0	0.06	0	0	0.1	0.01
BASP1P1	0	0	0	0	0	0	0	0	0.04	0	0	0	0	0	0	0	0	0	0	0	0	1.22	0	0	0	0
BATF	0	0	0	0	0	4.38	0	0	1.32	0	2.61	0	0	0	0	0	6.15	0	0	6.29	0	0	0	0	4.01	0
BATF2	0	0	0	0	0	0	0	0	0	0	0	0	0	0	0	0	0	0	0	0	0	1.18	0	0	0	0
BATF3	0.22	19.09	10.5	16.86	29.25	15.41	10.03	29.13	10.82	25.74	5.15	23.95	7.84	8.58	0	11.29	0.11	5.46	0	8.94	4.76	9.44	11.33	9.05	2.47	11.42
BAX	67.4	71.42	52.72	38.97	37.64	7.55	38.19	26.06	28.95	31.98	54.87	27.1	84.95	28.62	47.05	100.12	37.81	18.59	97.37	51.22	33.49	25.29	25.86	29.53	21.6	22.98
BAZ1A	15.28	9.61	5.86	7.09	6.18	28.63	48.96	15.8	18.93	12.78	15.62	12.27	13.19	8.91	16.5	39.8	22.46	16.81	5.43	10.49	5.44	12.94	32.92	25.27	19.05	28.26
BAZ1B	6.63	11.08	6.26	10.32	9.97	9.69	58.77	9.97	11.72	14.17	11.05	11.3	7.56	6.89	21.7	21.12	14.24	4.27	5.76	10.65	4.9	12.8	27.86	32.42	11.3	16.64
BAZ2A	0.29	2.93	2.33	4.88	4.8	0.41	9.21	2.39	3.4	1.85	3.3	6.85	2.47	4.23	2.43	8.55	3.76	2.4	5.91	1.21	0.35	3.53	7.74	3.5	2.09	3.19
BAZ2B	0.01	0.03	0.15	0.37	0	1.9	0.78	0.08	1.68	1.3	0	0	0.18	0.09	7.28	1.94	0.91	0.28	3.1	0.15	1.93	1.03	0	0	3.15	1.11
BBC3	7.38	5.59	2.1	2.81	2.75	0.45	7.65	3.93	5.92	1.78	4.82	2.64	0.86	4.47	0.45	0	2.31	0.55	4.92	3.52	2.15	3.3	2.72	0.16	0.49	0.66
BBIP1	13.58	5.94	5.14	10.78	10.2	6.59	0	12.67	6.37	9.5	23.04	10.1	2.76	7.36	10.82	10.18	8.84	10.36	20.18	0.2	5.49	4.98	7.91	8.24	0	12.04
BBOF1	0.03	0.11	0.2	1.65	0.04	0.04	0	0.25	0.9	0.76	0.05	0.31	0.13	0.09	0	0.05	0.32	0	0.02	0.01	0.1	3.29	0.11	0	0.07	0.1
BBOX1	0.04	0.12	0	0	0	0	0	0	0	0	0	0	0	0.18	0	0	0	0	0	0	0	0	0	0	0	0
BBOX1-AS1	4.32	1.91	0.12	0.59	1.9	2.53	0	1.44	0	1.05	1.57	0.1	0	12.27	0	0.05	0.58	1.24	8.51	0	0	1.22	1.2	0	0	0.88
BBS1	2.06	0.45	0.19	0.86	1.01	0.07	0	0	1.12	3.38	0.84	2.39	4.69	1.58	0	3.47	0.64	1.82	0	0	0	0.5	8.45	0.57	0.08	1.75
BBS10	0.41	0	0	2.43	0	2.79	0.14	2.9	2.44	1.27	0	0	1.06	3.79	6.39	2.13	1.67	0	0	0	3.36	1.51	1.01	9.52	0	4.07
BBS12	12.57	4.41	0	0.02	0.27	0	0.12	0	0.6	3.69	1.93	2.2	8.14	3.99	0.02	0	0.8	0	6.8	0	0	0.07	0	0	0	1.05
BBS2	7.67	9.16	6.33	9.46	11.28	5.4	0.43	3.02	3.79	2.51	4.39	3.71	9.73	13.21	9.68	0	4.48	0.8	29.96	5.2	0	2.41	1.2	5.79	6.44	3.84
BBS4	9.7	9.24	24.97	9.55	4.68	1.82	5.44	4.94	11.3	9.54	6.23	10.84	2.15	0	1.03	2.31	10.55	0	15.65	10.57	0	7.34	0	10.84	12.89	1.76
BBS5	0.5	0.29	0.52	0.71	0.13	2.22	0.74	0.11	0.67	2.28	1.49	0.14	0.26	1.59	0.29	0.43	0.81	0.12	0.19	0.06	0.11	0.68	1.09	0.72	0.3	1.03
BBS7	4.33	7.58	2.36	5.53	2.59	1	0	7.37	2.79	6.55	3.55	8.93	0.09	3.91	2.9	1.86	2.87	6.7	8.24	2.13	2.98	2.93	5.91	3.73	1.71	3.55
BBS9	0.07	5.74	9.13	2.39	2.73	8.27	3.5	4.92	3.33	3.6	3.88	0	11.92	6.05	6.4	8.79	1.65	3.69	3.79	3.09	3.34	3.96	0.23	0.11	0.24	4
BBX	2.76	6.17	7.98	2.86	0.36	5.68	5.78	2	1.6	3.24	4.56	1.53	0	3.61	5.91	5.09	2.04	4.42	5.46	2.94	5.34	4.02	5.73	1.19	2.23	4.39
BCAM	0.03	0	0	0	0.57	0.05	0	0	0.02	0.02	0	3.26	0	0	0.28	0.02	0.01	0	0	0.01	0	0.03	0	0	0	0.06
BCAN	0.14	0	0	0	0	0	0	0	0	0	0	0	0.07	0	0	0	0	0	0	0	0	0.8	0	0	0	0
BCAP29	4.3	2.01	10.59	10.19	17.33	44.01	33.96	25.14	27.73	41.41	3.43	2.02	4.12	4.22	30.99	25.14	14.44	19.32	8.12	2.22	3.67	1.05	16.27	16.54	18.05	39.57
BCAP31	120.1	29.37	114.43	153.47	67.21	271.46	115.96	418.42	282.31	287.85	25.29	29.25	35.87	53.1	196.98	156.78	173.27	193.47	37.79	120.34	54.57	58.83	74.82	67.77	177.09	200.13
BCAR1	3.6	3.66	0	2.49	0.41	0.57	6.72	0.46	1.69	0.79	2.99	1.7	2.94	1.07	0.38	2.34	2.4	1.38	0.67	0.1	0.3	0.46	6.24	5.38	3.17	4.53
BCAR3	1.53	1.1	0.02	4.06	4.14	4.71	0	0	0.26	0.55	0.57	0.01	1.14	1.4	3.33	14.27	1.37	4.39	2.7	2.59	4.28	1.68	5.47	3.95	1.14	17.47
BCAR3-AS1	0	0	0	0	0	0	0	0	0	0.41	0	0	0	0	0	0	0	0	0	0	0	0.47	0	0	0	0
BCAR4	14.76	0	0	1.56	0	18.75	0	0	2.14	5.36	105.59	3.6	0	14.99	90.9	0	79.21	0	0	0	0	0.13	0	0	1.46	7.54
BCAS1	0.71	0	0	0	0	0	0.2	0	0	0.02	0	0	0	0.05	0	0	0.01	0	0	0	0	0.12	0.2	0	0	0
BCAS2	213.95	212.75	177.33	170.62	224.49	185.06	165.77	203.89	181.27	166.41	271.91	212.26	95.7	215.06	63.99	126.6	191.16	188.71	180.95	110.86	144.54	140.53	192.25	141.79	127.72	169.05
BCAS3	1.44	2.19	0.57	1.47	2.02	0.12	0	0.04	1.6	0.51	2.38	0	6.15	0	0.65	2.51	1.85	0	4.31	0	0	0.97	0	0	0.69	0.34
BCAS4	0.14	0	0	1.25	3.35	0	0	1.03	0.91	0.97	0	0	0	0	0	0	2.25	0	0	0	0	0	0	0	0	0.67
BCAT1	64.42	75.06	163.21	58.76	31.09	38.73	36.7	56.85	48.63	47.97	72.22	83.24	25.94	43.05	67.17	73.19	69.26	31.3	57.88	80.94	23.45	61.08	23.25	65.72	33.06	68.36
BCAT2	7.87	9.77	12.19	10.84	18.07	2.15	13.24	4.57	15.62	7.93	1.17	10.42	20.08	6.68	2.01	16.97	16.77	1.58	0	15.77	0	7.8	9.56	35.04	26.45	8.53
BCCIP	213.17	202.82	278.54	199.82	185.04	289.39	183.14	278.43	196.9	201.52	383.35	301.85	262.85	168.31	284.69	278.84	199.11	255.33	239.43	196.29	143.9	181.31	231.6	306.11	307.21	234.27
BCDIN3D	6.99	0.25	2.53	3.05	1.61	2.91	0	2.99	1.88	0.97	3.93	0	0.96	0.01	7.1	1.92	3.78	5.82	5.63	2.46	4.08	3.01	4.81	11.84	0	4.07
BCDIN3D-AS1	0.09	0	0.56	0	0.14	1.82	0	0	0	0	0	0	0	0	2.98	0	0.32	0	0	0.02	0	0.21	0.71	0	0	0.09
BCHE	0	0	0	0	0	0	0	0	0	0	0	0	0	0	0	0	0	0	0	0	0	0	0	0	0	0
BCKDHA	12.17	24.87	9.82	8.47	11.39	3.45	9.99	11.47	14.93	9.08	12.33	50.82	7.89	7.25	13.66	29.53	9.72	13.61	5.85	10.42	7.88	5.11	25.56	9.89	11.31	4.9
BCKDHB	1.65	7.33	3.57	6.66	0.37	13.81	1.15	4.98	6.5	2.57	2.11	5.66	5.83	1.57	12.91	0	0.65	0.57	3.66	8.96	11.86	6.84	0	1.61	0	2.2
BCKDK	22.57	20.71	22.66	29.2	19.55	0.06	6.96	17.15	16.23	9.83	17.44	15.1	70.85	8.85	5.57	7.98	12.26	5.54	39.06	10.43	48.86	21.44	14.67	0	11.92	12.24
BCL10	14.13	22.05	12.11	15.13	17.39	16.68	17.85	13.51	13.32	9.52	22.83	27.3	9.43	20.05	17.91	9.96	13.98	10.56	14.02	27.58	1.41	16.81	11.66	8.55	14.24	16.17
BCL11A	9.46	1.73	0	6.32	4.76	0.04	1.05	0.3	0.77	0.21	0.3	0	8.52	0.99	0	0	0	0	1.28	0	0.16	0.58	0.88	0.02	2.55	0.49
BCL11B	0.24	0.12	0.01	0.02	0	0	0	0.02	0	0	0.03	0	0	0.03	0.01	0	0	0	0	0	0	0.72	0	0.03	0	0
BCL2	0.01	0	0	0.36	0	0	0	0	0	0.19	0	0	0.23	0	0.05	0	0	0	0	0	0	0.03	0	0	0	0
BCL2A1	0	0	0	0	0	0	0	0	0	0	0	0	0	0	0	0	0	0	0	0	0	0	0	0	0	0
BCL2L1	4.11	2.55	3.28	3.57	2.5	2.95	0.08	12.2	10.25	5.18	8.08	4.14	11.84	8.5	2.43	1.62	7.81	1.46	11.57	14.6	1.95	1.28	2.06	2.45	10.34	5.36
BCL2L10	0	0	0	0.87	0	0	0	0	0	0	2.73	0	0	0	0	0	0	0	0	0	0	0	0	0	0	0.42
BCL2L11	12.11	1.91	2.99	2.13	15.98	1.51	0.04	1.05	1.88	6.72	1.6	3.25	0.02	5.85	3.68	0	3.31	4.94	2.28	3.38	0	3.88	10.75	2.19	3.06	2.79
BCL2L12	18.17	26.53	19.04	34.08	29.16	26	17.77	43.13	40.16	41.56	34.15	25.15	45.88	31.25	28.36	25.69	39.7	26.54	25.22	39.64	28.27	40.77	50.55	53.54	43.43	24.29
BCL2L13	1.13	10.87	15.84	17.71	16.01	11.93	17.76	8.41	14.44	15.38	19.68	11.32	15.78	11.98	16.01	0.9	18.83	13.31	24.63	6.44	11	22.41	27.67	22.39	14.99	15.33
BCL2L14	0.27	1.69	0	0	0	0	0	0	0	0	3.93	0	0	0	0	0	0	0	2.75	0	0	0.47	0	0	0	0
BCL2L15	4.12	0.44	0.04	0.12	0	0.02	0.12	0	0	0.12	0	0.03	1.94	0.88	0	0.02	0.21	0	0.99	0	0.05	0.49	0	0	0	0
BCL2L2	0.03	0	0	0	0	0	0	0	0	0	0.53	0.47	5.64	0.07	13.31	1.01	1.24	2.3	0.04	0	0	0.28	0.02	0	1.03	0.16
BCL2L2-PABPN1	6.9	0	0	4.08	0.29	0	0	0	0.36	2.22	2.19	15.06	2.56	1.74	0	0	0	0	0	0	0	0	0	0	0	0.9
BCL3	2.45	11.97	3.71	8	19.9	0	0	0	0.15	0.27	2.19	0.02	2.46	5.27	0.23	0	0.09	0.03	8.27	0.02	5.18	4.57	0	0	0	0
BCL6	2.26	0	0.02	0.42	0.17	1.8	0	1.26	0.5	0	0.29	0	0.29	0.01	1.61	0	0.63	1.46	0	0.09	0	0.09	0.03	0	0.57	0
BCL6B	0	0	0	0	0	0	0	0	0	0	0	0	0	0.05	0	0	0	0	0	0	0	0.08	0	0	0	0
BCL7A	1.84	0.91	4.57	2.63	0.54	2.52	5.85	4.56	3.24	3.2	1.08	1.73	1.46	0.69	1.31	3.89	2.1	3.14	0.55	5.22	0.35	3.86	6.83	2.66	2.78	0.71
BCL7B	16.09	15.38	3.62	7.69	6.48	9.96	19.28	8.93	9.77	10.13	19.86	9.51	18.21	1.9	13.71	22.82	11.44	12.09	20.11	20.53	19.49	2.82	17.07	10.5	16.43	15.03
BCL7C	3.95	3.5	0	0.43	3.16	0.15	10.97	2.63	1.95	2.46	2.21	0	3.59	0.28	0	5.83	3.63	3	0.16	4.3	1.97	0.09	0.31	9.11	0.39	1.83
BCL9	0.04	2.13	0.1	1.95	0.47	1.66	7.73	0.8	0.18	0.64	0.2	1.09	0.77	0.01	1.26	0.09	0.81	0.01	0.69	0.48	0.1	1.6	1.99	3.16	0.01	1.21
BCL9L	0.81	0.42	0.36	0.04	0.1	0.35	3.58	0.61	0.7	0.45	0.52	0.47	0.12	0.28	0.06	0.27	1.17	1.08	0.16	0.34	0.08	0.66	1.06	0.49	0.47	0.87
BCLAF1	59.61	27.04	29.07	32.76	36.03	33.91	43.22	40.02	39.15	29.97	43.18	34.24	23.53	21.25	52.34	55.14	45.34	44.95	18.63	44.04	31.41	19.89	38.91	36.9	38.11	31.42
BCLAF3	0	0.74	0.14	0.49	0	0.84	2.72	0.91	0.73	1.82	2.07	1.78	0	1.07	7.28	0.01	0.79	2.1	0	1.15	0.02	0.46	2.53	2.38	0.68	1.19
BCO1	0.07	0	6.93	0.02	0.44	0	0	0	0	0	0	0	0	0	0	0	0	0	0	0	0	0.5	0	0	0	0
BCO2	2.32	0	0.14	1.17	0	0.02	0.91	0	0.04	0	0	0	0.02	0	0	0	0.1	0	0	0	0	0.19	0	0	0	0
BCOR	14.39	10.97	2.02	7.31	3.22	1.91	5.76	2.55	2.58	2.35	8.82	2.91	4.67	2.31	0.35	0.01	1.26	2.37	6.61	5.44	26.22	3.16	0	0.36	0.84	1.46
BCORL1	0.13	0.68	0.63	0.52	1.18	0.41	2.12	2.45	0.37	0.59	0.07	0.54	0.29	0.17	0.3	2.54	0.14	2.07	0	0.85	0.02	0.52	0.01	2.26	0.9	1.45
BCORP1	0.15	0	0	0	0	0	0	0	0	0	0	0	0	0	0	0	0	0	0	0	0	0.02	0	0	0	0
BCR	1.06	4.11	2.84	1.63	0.86	7.03	9.07	1.65	3.81	3.93	1.96	2.62	3.13	1.65	6.61	7.09	4.5	4.66	1.17	1.5	1.86	3.99	3.15	8.48	1.68	8.34
BCRP2	0	0.14	0	0.83	0	0.02	1.84	0	0.1	0	0.1	0	0	1.11	2.66	1.47	0.74	0	1.97	0	0	0.79	0	0	0	0.1
BCRP3	29.14	1.02	4.87	1.31	2.99	0.63	4.76	0	0.23	0.06	1.68	7.19	1.19	8.96	2.28	0	0.76	0.04	3.59	0.64	14.12	1.2	0	0	0	0.32
BCS1L	24.49	21.59	44.3	39.96	63.63	52.58	37.13	67.03	46.24	81.15	9.11	34.59	21.79	27.56	17.88	62.99	42.26	52.48	23.26	20.59	14.81	15.08	78.02	13.43	68.24	36.8
BCYRN1	4241.66	1070.2	1850.28	6192.82	5003.32	5328.22	1637.63	2209.12	3866.64	3255.16	795.14	11923.2	3205.34	33070.6	338.55	1663.57	1566.63	7304.49	2919.81	5468.55	26794.6	4202.29	6779.47	2086.6	16430	1504.49
BDH1	0.05	0	0.08	0.41	0	0	0	0	0	0	0.07	0	0.01	1.54	0.02	0	0.47	0	0	2.33	0	1.75	0	0	1.58	0
BDH2	6.18	1.29	2.13	1.48	0	0	0	1.16	0.29	1.54	0.65	0	0.02	3.26	0	14.06	1.8	3.64	8.13	3.03	3.24	0.02	1.01	0	2.49	3.74
BDKRB1	0.35	0	0	0	0	0	0	0	0	0	0	0	0	0	0	0	0	0	0	0	0	0.23	0	0	0	0
BDKRB2	0.8	0	0.02	0.02	0	0	0	0	0	0	0	0	0	0.02	0	0	0.19	0	0	0	0	0.32	0	0	0	0
BDNF	16.65	1.06	0.01	0.13	0.26	0	0	1.92	0	0.03	0.36	0	0.02	0.65	0.01	1.61	0.36	0	2.23	0.08	0	0.2	0	0	0	0
BDNF-AS	0	0.18	0.07	0	0.36	4.28	0.82	0.35	1.11	0.7	1.49	0	0	0	0	0	0	0	0.37	0.76	0	0	0	0	0	0
BDP1	12.53	3.75	6.28	9.16	3.74	17.54	63.44	11.18	5.84	7.96	5.92	4.73	2.26	4.8	42.21	16.61	14.82	23.1	6.96	5.98	3.23	6.24	23.81	3.58	11.79	11.79
BEAN1	0	0	0	0.1	0	0	0	0	0.53	0	0	0	0	0	0	0	0.31	0	0	0	0	1.82	0	0	0	0
BEAN1-AS1	0	0	0	0	0	0	0	0	0	0	0	0	0	0	0	0	0	0	0	0	0	0	0	0	0	0
BECN1	84.94	50.55	60.25	44.16	30.83	44	41.36	52.02	54.15	42.11	61.59	84.35	43.76	43.65	45.65	103.32	48.39	29.64	64.66	59.95	46.11	27.01	47.3	43.18	69.18	36.32
BECN2	2.09	0	0.38	0	0.26	0	0	1.41	0	0	0	0	0	0.04	0	0	0	0	0	0	0	0.06	0	0	0	0
BEGAIN	0	0	0	0	0	0	0	0	0	0	0	0	0	0	0	0	0	0	0	0	0	0.11	0	0	0	0
BEND2	0.09	0	0.1	0	0	0	0	0	0	0	0	0	0	0.02	0	0	0.01	0	0	0	0	0.24	0	0	0	0
BEND3	4.91	4.29	6.76	7.59	2.87	3.3	10.36	2.48	1.67	2.94	3.02	10.02	6.23	3.12	3.74	6	5.03	3.88	3.83	2.47	2.73	5.88	4.38	0.9	2.17	2.14
BEND3P3	0.01	0	0	0	0	0	0	0	0	0	0	0	0	0	0	0	0.04	0	0.1	0	0	0.04	0	0	0	0.02
BEND4	1.64	0.15	0.01	0.18	0.01	0	0	0.58	0.02	0	0.63	0.01	3.23	1.32	0	1.34	0	0	2.38	0	0.14	0.14	0	0	0	0
BEND5	0	0	0	0.06	0	0	0	0	0	0	0	0	0	0	0	0	0	0	0	0	0	0.31	0	0	0	0
BEND6	0.52	0.36	0	0	0	0	0	0	0.19	0	0.55	0	0	0.04	0.02	0	0	0.01	0	0	0	1.58	0.02	0	0	0.5
BEND7	0.05	0.86	0	0.24	0.32	4.96	0.32	0.91	0.07	0.62	0.27	0	0.84	0.07	0	0	0.72	4.87	0	0	0	2.1	0	0	0	3.9
BEST1	5.37	5.12	7.45	5.84	2.35	2.28	5.16	2.83	6.55	2.14	3.14	9.78	1.65	3.78	0.7	4.57	5.07	2.16	5.66	4.79	1.67	3.73	11.1	2.4	1.76	0.89
BEST2	0	0	0	0	0	0	0	0	0	0	0	0	0	0	0	0	0	0	0	0	0	0	0	0	0	0
BEST3	0.03	0	0.05	0.03	0.3	0	0	0	0.03	0	0	0	0.52	0.29	0	0	0	0	0	0	0	1.8	0	0	0	0
BEST4	0.49	0.26	0	1.06	0	0	0	0	0	0	0	0	0.07	0	0	0	0.42	0	0	0	0	1.17	0	0	0	0
BET1	70.76	28.05	23.74	24.56	25.46	31.3	15.29	48.21	28.49	33.44	65.41	100.45	40.58	55.22	23.77	14.21	48.54	31.61	41.4	36.53	38.68	72.64	18.42	85.31	40.01	37.93
BET1L	4.03	7.69	16.96	8.53	7.51	8.26	0.03	7.74	7.22	11.11	9.55	19.51	8.37	4.29	6.72	19.88	5.6	7.89	9.49	7.71	2.02	9.65	1.08	17.7	3.35	2.28
BEX1	0	2.99	0	0.33	6.02	0	0	0.29	0.34	0.22	0.26	0.63	0.31	0.8	0	0.56	1.12	1.44	0	0.16	0	0.1	0.11	0	0.67	1.89
BEX2	0	3.13	0	4.81	4.67	0.49	0	7.97	3.6	3.21	3.51	14.03	8.79	14.82	10.37	13.62	36.83	48.43	4.93	5.95	0	13.34	13.82	1.41	18.24	37.64
BEX3	35.87	14.39	4.5	12.34	7.03	51.92	30.26	23.13	44.98	43.45	27.29	154.94	93.89	10.26	53.89	205.09	89.81	63.91	81.33	57.25	58.06	89.42	77.16	85.66	91.07	239.43
BEX4	52.59	35.8	65.75	63.21	30.94	37.24	39.93	24.83	39.62	27.4	26.28	45.52	27.58	34.59	18.7	81.81	58.28	59.14	17.97	65.66	60.35	60.78	41.36	65.15	19.14	56.27
BEX5	0	0	0	0	0	0	0	0	0	0	0	0	0	0	0	0	0	0	0	0	0	0	0	0	0	0
BFAR	22.41	24.21	19.02	26.93	14.66	8.48	6.12	15.09	11.91	18.55	12.91	5.74	30.1	15.25	19.45	26.33	17.91	18.31	29.73	7.18	4.41	8.74	21.3	16.17	6.77	21.74
BFSP1	0.46	0	0	0	0	0	0	0	0	0	0.1	0	0	0	0	0	0.02	0	0	0	0	0.03	0	0	0	0
BFSP2	0	0	0	0	0	0	0	0	0	0.04	3.77	0	7.43	0.09	0	0	0	0	1.88	0	2.06	0.14	0	0	0	0
BFSP2-AS1	0.29	0	0	0.72	0.03	0	0	0	0	0	0	0	0	0.03	0.04	0	0.53	0.04	9.33	5.66	0	0.05	0	0.03	0	0.5
BGLAP	0	0	0	0	0	0	4.73	0	0	0	0	0	0	0	0	0	0	0	0	0	0	0	0	0	0	0.96
BGLT3	0	0	0	0	0	0	0	0	0	0	0	0	0	0	0	0	0	0	0	0	0	0	0	0	0	0
BGN	0.11	0	0	0	0	0	0	1.9	0	0	0	0	0	0.08	0	0	0	0	0	0	0	0.43	0	0	0	0
BHLHA15	0	0	0	0	0	0	0	0	0	0	0	0	0.14	0	0	0	0	0	0	1.13	0	0	0	0	0	0
BHLHA9	0	0	0	0	0	0	0	0	0	0	0	0	0	0	0	0	0	0	0	0	0	0	0	0	0	0
BHLHB9	0	0	0.53	0.1	0	0	0	0	0.01	0	1.08	0	0.01	0	0	0	0.04	0	1.51	0	0	0.01	0	2.35	0	0
BHLHE22	0	1.54	1.73	1.83	0.14	0	0	0.13	0.35	0.03	0	0.02	0	0.1	0	0	0	0	0.4	0	0	0.67	0	0	0	0.58
BHLHE23	0.35	0	0	0	0	0	0	0	0	0	0	0	0	0	0	0	0	0	0	0	0	0	0	0	0	0
BHLHE40	6.76	0.62	7.36	1.75	3.71	0.15	1.15	3.27	4.64	0	31.25	0	0	10.52	0	0	20.42	6.63	2.53	4.32	1.08	3.29	17.94	3.37	2.13	0.91
BHLHE40-AS1	0	0.45	4	0	0	0.69	0	0	0	0	0	0	0	0	0	0	0.93	0	0	0	0	0.06	0	0.02	0	0
BHLHE41	0	0	0	0	0	0	0	0	0	0	0	0	0	0	0	0	0	0	0	1.06	0	0.08	0	0	0	0
BHMG1	0.03	0	1.52	0.02	1.31	0	1.23	1.79	1.26	0.66	0	0	0	0.02	0.57	0.1	0.03	0.13	0	0	0	0.42	0	0.68	0.09	0.02
BHMT	71.74	95.41	90.15	0.12	0	0.1	5.07	2.59	0	0	2.3	0	0.46	1.64	0	0.27	0.16	0	25.33	0	15.11	3.55	0	0	0	0
BHMT2	3.42	0.52	0	0.04	0	0.05	0	0	0.02	0	1.71	0	0.04	0.04	0.05	0	0.04	3.61	0.23	0	0	0.34	0	0.42	0.01	2.54
BICC1	0.12	0.55	0	0.42	0.26	0.77	0	0	0	0	0.51	0	0.48	0.41	0	0	0	0	0.25	0	0	0.02	0	0	0	0
BICD1	5.01	5.65	26.52	11.19	5.11	8.03	19.52	6.85	3.8	6.34	4.39	1.01	6.77	3.81	2.63	0.62	1.86	6.68	3.5	0.27	4.8	4.37	1.46	0	0.14	1.51
BICD2	3.23	0.78	1.32	3.66	5.05	4.48	14.3	5.04	5.7	5.44	0.62	1.59	6.18	5.04	14.01	4.18	8.18	9.67	2.57	2.31	0.76	3.95	8.69	17.76	4.82	9.09
BICDL1	8.59	0.83	0.24	1.78	1.2	1.87	3.91	1.14	0.85	1.03	0	3.36	0.1	1.56	1.86	0.22	0.86	2.75	0.85	0	2.24	1.24	3.19	4.13	1.39	0.49
BICDL2	0	1.51	0.03	0.18	0	0	5.32	0	0	0.47	0.07	0	0	0.26	0	0.44	0.6	0.06	0	0.03	0.09	0.9	0.42	0.07	0.84	0.07
BICRA	0	0.3	0.29	0.08	0.09	0.03	2.67	0.69	0	0.08	0.27	0	0.57	0.55	1.13	0.45	0.66	0.94	0.83	0.02	0	0.7	1.44	0.01	0.1	0.09
BICRAL	0	0.04	0	0.36	0.04	1.62	0.03	0	0.04	0.6	0.16	0.01	1.14	0.21	0.01	0.72	0.7	0.02	0.31	0.06	0.08	2.22	0.09	0.51	0.82	0.86
BID	3.04	1.03	0.06	0.87	0	5.16	0	0	0.82	0	2.71	4.47	0	3.55	0	0	0.48	0.03	6.92	1.51	0	4.01	0	0	0	1.04
BIK	9.1	46.21	0	24.89	36.97	25.16	22.88	10.58	22.55	13.47	18.48	48.84	8.47	161.61	15.19	0	12.4	50.42	5.05	78.79	36.63	20.19	36.92	4.15	3.8	37.91
BIN1	34.36	31.23	24.94	12.68	19.22	13.31	41.28	23.46	39.43	20.21	8.26	60.15	8.27	2.33	23.78	41.39	10.27	6.94	10.33	46.09	3.37	6.64	29.59	6.11	14.02	9.11
BIN2	2.37	23.22	18.62	5.22	0	8.42	10.69	4.7	29.03	7.36	20.48	27.82	8.22	1.74	59.48	30.77	18.7	2.13	6.33	15.71	0.03	17.26	32.57	16.23	1.16	7.93
BIN3	19.5	20.63	7.7	15.82	3.64	14.6	11.83	12.52	18.86	12.49	13.6	10.96	13.04	6.43	14.15	26.4	17.96	9.78	47.76	6.29	2.73	7.96	5.19	9.21	4.35	10.82
BIN3-IT1	0.05	0	0	0	0	2.12	0	0.08	0.03	0.52	0	0	0	0.07	0.03	0	0	0	0	0	0	2.04	0	1.66	0	0.69
BIRC2	27.01	24.52	9.77	24.8	11.61	10.88	29.4	17.56	12.44	13.14	16.04	15.21	6.62	21.81	31.75	8.84	24.69	23.48	28.06	20.58	13.98	39.64	23.61	4.18	16.6	20.28
BIRC3	2.12	0	0	0.06	0	0.03	0.34	0	0.15	0	0	0	0	0	0	0	0.21	0	0	0	0	0.21	0	0	0	0
BIRC5	82.85	68.94	95.86	73.05	79.53	68.77	37.51	87.17	60.35	77.58	74.83	55.56	81.14	35.38	42.92	39.99	56.33	12	48.69	46.53	84.74	58.42	38.67	33.73	57.67	46.51
BIRC6	7.18	3.55	6.42	7.48	5.99	7.05	9.72	6.37	3.79	4.26	3.89	2.22	6.3	1.71	24.32	4.56	6.32	6.77	4.88	2.63	4.21	3.15	7.07	5.71	2.68	6.98
BIRC6-AS2	0	0	3.48	0.38	0	1.38	0	0.8	0.27	0	0	0	0	0	4	0	0.9	0	0	0	0	0.8	0	0	1.5	0
BIRC7	0	0	0	0	0	0	0	0	0	0	0	0	0	0	0	0	0	0	0	0	0	0	0	0	0	0
BIRC8	0	0	0	0	0	0	0	0	0	0	0	0	0	0	0	0	0	0	0	0	0.04	0.16	0	0	0	0
BISPR	0.67	0.39	0	0	0	0	0	0	0	0	0.06	0	0	0.49	0	0.02	0.02	0.39	0	0	0.36	0.27	0	0	0.55	0
BIVM	0.22	0.31	0.27	0.06	0	0.04	0.13	0	0	1.11	0	0.01	0.03	0	0	0	1.06	0.02	0	0.09	5.42	2.24	0	0.37	0.83	1.22
BIVM-ERCC5	0	0	0	0.27	0	0	0	0	0	2.16	0	0	0	0	0	0	0	0	0	0	0	0.47	0	0	0	0.19
BLACAT1	0	0.05	0	0	0	0	0	0	0.24	0	0	0	0	0	0	0	0	0	0	0	0	1.17	0	0	0	0
BLACE	0	1.83	4.4	1.8	0.27	0	0	0.03	0.58	1.12	0	3.98	0.61	0	0	0	0	0	0.05	0	0	2.13	0	0	0.01	0
BLCAP	18.84	2.27	5.03	11.53	15.31	17.98	3.6	10.32	19.38	27.35	19.11	13.01	0	16.04	49.34	27.94	22.06	9.89	11.59	16.56	5.54	11.69	18.13	7.83	18.85	12.98
BLID	0	0	0	0	0	0	0	0	0	0	0	0	0	0	0	0	0	0	0	0	0	0	0	0	0	0
BLK	0	0	0	0.02	0	0	0	0	0	0	0	0	0	0.04	0	0	0	0	0	0	0	0	0	0	0	0
BLM	0.9	6.77	13.51	9.69	7.84	11.6	11.46	7.82	14.88	7.86	10.12	7.23	3.86	4.88	7.77	4.47	9.41	5.44	1.32	3.39	7.13	7.93	16.33	11.96	10.35	7.84
BLMH	75.27	32.53	51.7	45.97	51.43	44.24	42.22	59.46	69.94	61.55	49.91	74.27	86.06	38.44	32.33	24.17	63.06	34.05	41.45	54.59	98.21	32.67	72.8	30.03	54.68	30.95
BLNK	0	0	0	0.12	0	0	0	0	0	0	0	4.04	0.41	0	0	0	0	0	9.34	0	0	0.35	0	0	0	0
BLOC1S1	104.05	104.91	61.83	109.55	104.07	94.31	44.86	38.07	65.52	73.58	90.48	53.31	160.54	84.67	59.64	47.32	75.52	59.97	72.25	59.76	115.94	135.59	42.33	37.53	52.22	98.83
BLOC1S1-RDH5	0	0	0	0	0	0	0	0.24	0.6	0	0.33	5.64	0	0	0	0	0.63	0	0	0.45	0	0	0	0	0	0
BLOC1S2	24	55.06	37.4	35.42	43.82	41.73	20.59	39.1	41.48	34.53	74.06	52.37	38.64	41.99	54.36	67.85	39.76	49.66	45.72	38.32	44.04	29.03	38.8	46.19	22.08	32.54
BLOC1S3	5.3	3.81	4.17	5.17	4.54	6.04	1.73	1.14	8.72	10.49	6.56	1.06	0.6	3.52	6.6	9.63	6.56	0.84	3.28	2.56	0.62	7.36	4.05	3.39	10.45	2.75
BLOC1S4	0.12	1.81	0.36	0.69	14.76	7.08	0	5.73	2.55	2.04	5.41	4.32	7.29	7.4	15.24	6.53	10.28	5.24	2.31	8.57	4.15	5.57	0.11	12.71	9.1	4.16
BLOC1S5	1.23	0	1.96	0.87	1.27	6.14	0	0	1.96	0.39	4.97	6.01	0.58	0.96	5.03	0	2.49	0	3.57	0.16	0	2.6	0	3.37	2.76	0
BLOC1S5-TXNDC5	4.1	2.35	0.3	4.69	10.88	0.85	3.64	2.4	5.54	1.51	1.15	0	1	0.07	7.09	7.36	3.99	3.77	9.32	2.34	0	3.74	8.35	0	6.29	6.47
BLOC1S6	19.54	4.92	2.01	7.95	2.34	6.54	6.01	11.29	5.99	6.05	14.54	11	3.72	10.62	22.7	19.98	16.46	15.48	10.31	15.68	0	10.22	1.07	17.9	7.73	4.97
BLVRA	0	3.54	0.21	0	0	0	0	0	0	0	0.1	0	0	0	0	0	1.61	0	0	6.33	0	0.14	0	0	0	0
BLVRB	17.21	31.46	22.7	15.18	5.57	7.2	0.26	10.33	20.75	18.87	20.74	32.52	0	26.22	10.4	8.63	33.88	8.75	8.15	34.43	12.17	18.69	11.8	31.53	6.77	20.16
BLZF1	33.26	13.17	20.4	23.82	17.79	28.69	3.52	28.59	19.75	17.74	28.75	39.99	15.18	13.85	12.43	28.69	17.45	24.47	23.34	10.36	15.55	19.57	25.5	4.67	26.63	10.59
BMERB1	0	0.28	0.88	0	0	0	0	0	0	0	0	0	0.36	0	0	0	0.28	0	0	0	0	0	0	0	0	0.3
BMF	0.02	0.56	0.01	0	0	0	0.33	0.37	0.31	0	0.03	0	1.8	0.2	0	2.08	1.87	2.82	0	1.5	0	2.54	1.3	0	0	0.88
BMI1	6.44	1.39	0.28	2.74	3.2	1.7	0	0.39	1.69	1.69	2.93	1.06	0	0.85	0	3.63	1.83	0	4.07	7.25	6.23	4.47	3.75	0	1.29	0.89
BMP1	0.24	1	0	0	0	0	0.39	0	0.03	0.23	0	0	0	0.01	3.93	0.23	0.68	0	0	0	0	0.09	0.02	0	0	0.83
BMP10	0	0	0	0.01	0	0	0	0.01	0.37	0	0	0	0	1.19	0	0	0.1	0.01	0	0	0	0.24	0	0	0	0
BMP15	0	0	0	8.17	0	0	0	0	0	0	3.04	0	0	0	0	0	0	0	0	0	0	0	0	0	0	0
BMP2	18.97	8.2	40.3	29.44	16	0	0	0	0	0	0.88	11.07	19.16	0.01	0	0	4.11	0	23.4	0.87	25.42	5.11	0	2.62	0	0
BMP2K	2.38	0.23	1.02	2.58	2.46	6.04	3.28	4.71	1.14	1.35	0.85	3.25	0.01	1.6	6.6	0.14	0.04	1.29	0.42	0.31	0.02	0.48	2.18	0.42	2.98	5.48
BMP3	0.01	0	0.01	0	0	0	0	0	0	0	0	0	0	0	0	0	0.01	0	0	0	0	0.15	0	0	0	0
BMP4	5.75	7.51	0	1.38	0	0.85	6.8	0.75	0.64	0	2.25	0	0	2.96	4.81	16.91	3.79	0.33	0	5.03	0	0.17	0	1.15	0	0
BMP5	0	0	0	0.06	0	0	0	0	0	0	0	0	0	0.49	0	0	0.04	0	0	0	0	0	0	0	0	0
BMP6	5.71	3.51	0	9.22	2.31	0	0	0	0	0	2.59	0	6.49	0	0	1.88	1.45	0	1.84	3.47	1.31	9.27	2.95	0	0.37	0.97
BMP7	0.04	0	0	0	0	0	0	0	0	0.89	0	0	0	0.89	0.01	0	0.02	0	0	0	0	1.51	0	0	0	0
BMP7-AS1	0	0	0	0	0	0	0	0	0	0	0	0	0	0	0	0	0	0	0	0	0	0	0	0	0	0
BMP8A	0.02	0	0	0.03	0	0.09	1.85	0.74	0.57	0	0	0	0.13	0.34	0.35	0	0	0.12	0.13	0	0	0.3	0	0	0	0.2
BMP8B	0	0	0	0.01	0	0	0.18	0	0.01	0.33	0	0	0.01	0	0	0	0.01	0	0.01	0	0	0.02	0	0	0	0
BMPER	0	0	0	0	0	0	0	0	0	0	0	0	0	0.69	0	0	0	0.13	0	0	0	0.33	0	0	0	0
BMPR1A	2.95	5.61	4.52	8.91	17.28	24.81	23.65	11.09	18.68	13.94	2.96	8.9	2.62	0.82	10.19	47.04	9.05	3.23	3.32	15.98	1.38	6.34	23.67	4.03	17.91	12.31
BMPR1B	0.85	0	0.01	0.18	0	0	0	0	0.1	0.94	0	0	0.3	0	0	0	0	0	0	0	0	0.1	0	0	1.01	0
BMPR1B-DT	0.15	0	0	0	0	0	0	0	0	0	0	0	5.09	0	0	0	0	0	0	0	0	0.73	0	0	0	0
BMPR2	1.93	0.93	0.06	1.16	0	1.25	1.32	1.22	0.97	0.32	0.43	0	2.1	0.12	3.07	2.87	2.4	1.94	1.88	0	0	0.62	0.75	0.97	1.06	2.77
BMS1	15.51	20.35	26.68	15.08	16.97	17.16	42.76	15.32	16.51	11.32	18.62	11	16.11	9.98	12.72	9.53	16.91	18.26	9.03	16.99	12.9	9.96	6.74	13.79	21.32	12.65
BMS1P1	5.56	0.08	1.42	1.41	0.28	12.27	6.77	1.4	2.57	2.53	0.24	0.06	1.33	0.97	3.47	6.14	3.45	3.36	0.08	0	0	1.86	7.51	0	0.34	1.63
BMS1P14	1.99	0.1	0.84	0.28	0.51	0.74	1.8	0.12	0.33	0.62	0.73	0.02	0.71	1.92	7.3	1.4	0.54	2.37	0.05	0	0.19	1.76	0.23	0.15	0	0.27
BMS1P17	0.46	0	0	0	0	0	0	0	0	0	0	0	0.03	0	0	0	0	0	0	0	0	0.48	0	0	0	0
BMS1P18	0.46	0	0	0	0	0	0	0	0	0	0	0	0.03	0	0	0	0	0	0	0	0	0.48	0	0	0	0
BMS1P2	0.33	0	0.35	0.63	0	2.68	16.19	1.71	0.95	1.2	0	0.09	0.01	0.85	4.07	3.59	1.65	0.11	0.09	0.01	0	0.59	8.96	0	0.03	2.47
BMS1P2-AGAP9	6.84	0.53	1.65	4.15	0.23	3.93	5.91	2.21	3.61	1.87	1.06	0.13	0	0.44	6.33	7.46	7.87	2.48	0	0.93	5.07	3.31	2.57	0	2.02	2.52
BMS1P20	8.49	7.63	13.55	7.11	8.74	10.15	11.44	8.33	7.32	10.8	6.38	9.72	6.78	11.06	8.96	13.99	9.01	11.93	5.83	9.47	6.16	6.75	9.98	7.54	10.53	4.62
BMS1P21	0	0	0.07	0	0	2.72	2.09	0.19	0.5	0.43	0	0	0	0.06	0	0	0	0	0	0	0	2.31	0	0	0	0
BMS1P22	0	0	0	0	0	0	0	0	0	0	0	0	0	0	0.1	0	0	0	0	0	0	0	0	0	0	0
BMS1P4	0	0.89	0	1.69	4.27	1.54	0.64	2.64	1.82	4.12	0.29	2.87	3.27	3.68	10.07	3.71	3.35	0.86	1.24	0	0	0.09	12.26	0	0.28	3.04
BMS1P4-AGAP5	2.37	0.43	1.73	1.1	0.19	5.78	1.46	1.85	1.23	2.86	0.69	1.46	0	0.65	2.76	6.03	3.97	0.74	0.17	0	0.53	0.08	1.05	0.74	1.37	1.98
BMT2	0	0	0	0.58	1.02	0.08	2.55	0.11	0.01	0.18	2.9	6.13	0	1.25	0.44	0	0.87	0	0.13	0	0.87	0.13	0.46	0	0	0.37
BMX	0.21	0	0	0	0	0	0	0	0	0	0	0	0	0	0	0	0	0	0	0	0	0.06	0	0	0	0
BNC1	0	0.05	0	0	0	0	0	0	0	0	0	0	0	0	0	0	0	0	0	0	0	0.02	0.18	0	0	0.03
BNC2	0.01	0	0.5	0.12	0	0	0.03	0.22	0.03	0.03	0	0	0.05	0.19	0	0	0	1.03	0.29	0	0.02	0.62	0.5	0	0	0
BNC2-AS1	0	0	0	0	0	0	0	0	0	0	0	0	0	0	0	0.12	0	0	0	0	0	0	0	0	0	0
BNIP1	0	34.1	0	9.82	5.19	18.55	0	16.53	17.53	7.75	25.24	21.4	6.47	10.74	11.7	13.98	13	8.63	6.34	19.73	9.58	14.3	13.96	16.24	9.88	5.46
BNIP2	21.59	19.07	20.77	20.67	14.97	14.73	25.65	19.61	16.12	22.04	30.74	22.54	5.36	17.44	27.03	14.73	32.71	10.11	34.99	18.41	14.97	27.06	16.46	6.65	13.58	13.98
BNIP3	189.08	148.07	95.36	100.57	81.03	66.02	74.81	99.34	94.05	53.16	346.68	165.26	156.01	162.34	128.46	173.48	153.31	187.93	120.3	250.67	128	278.44	108.93	198.39	120.51	112.89
BNIP3L	1.76	9.09	12.16	7.09	4.81	3.48	0	13.5	8.41	6.51	5.47	5.66	2.49	6.1	10.72	16.38	8.23	6.58	6.24	11.78	4.84	5.07	0	5.98	1.93	4.87
BNIP5	0.05	0	0.01	0	0	0	0	0	0	0	0	0	0	0	0	0	0	0	0	0	0	0.06	0	0	0	0
BNIPL	0.04	0	0	0.02	0	0	0	0	0.02	0.17	0.15	0	0	0.18	0.03	1.6	0	0	0	0	0.02	0.64	0	0	0	0.04
BOC	0.45	1.86	0	0	0	0	0	0	0	0	0	0	0	0.02	0	0	0.59	0	0	0	0	0.26	0.28	0	0.03	0
BOD1	13.71	11.74	14.58	17.45	15.22	11.54	14.26	17.74	12.52	9.99	23.23	7.21	11.64	4.16	15.75	6.31	13.34	12.82	15.86	8.31	4.77	8.58	10.83	34.95	4.52	12.13
BOD1L1	4.62	1.18	2.9	4.99	2.96	6.72	35.67	7.41	3.81	6.13	2.14	1.62	0.8	3.32	17.36	10.26	7.81	9.74	5.34	0.01	0.49	1.92	20.16	5.52	1.96	10.32
BOD1L2	0	0	0.03	0	0	0	0	0.17	0.01	0	0.02	0.01	0.01	0	0	0	0.12	0	0	0.01	0	0	0	0	0	0
BOK	0	0	4.69	0.02	0	0	0.22	0.16	0.7	0.65	0	0	0	0.93	0	0	0.43	0.21	0	1.98	0	0.27	0	0	0	0.48
BOK-AS1	0	0	0.48	0.26	0.3	0	17.74	0	1.58	0.07	1.61	10.67	0	1.09	1.41	0	9.2	0	0	0	0	0	0	7.14	0	0
BOLA1	0	2.08	10.36	11.99	10.59	8.16	10.87	12.66	21.7	23.57	21	21.99	32.64	2.81	31.09	25.38	41.42	0.39	8.96	16.96	0	2.91	12.45	0.58	38.06	25.23
BOLA2	0	0	0	0	0	18.61	0	0	0	0	0	0	0	0	0	35.8	0	1.58	0	0.93	0.96	0	2.67	2.62	0	0
BOLA2-SMG1P6	68.83	141.62	97.88	149.06	63.16	20.42	68.07	82.33	98.05	62.39	170.58	110.02	172.03	131.75	106.2	8.54	93.09	79.52	137.61	208.88	160.71	87.3	65.58	86.86	96.15	106.23
BOLA2B	294.23	654.7	532.44	539.49	635.16	422.49	373.89	561.92	484.07	482.91	529.2	671.42	1002.48	532.35	415.25	299.65	494.83	529.28	440.14	488.09	841.27	693.14	409.97	867.76	537.37	579.8
BOLA3	301.18	256.13	320.82	436.49	619.29	361.33	155.41	268.8	361.26	452.1	70.02	353.58	242.39	181.98	42.67	207.6	137.8	237.38	416.62	290.02	767.48	326.79	243.99	383.44	460.95	219.55
BOLA3-AS1	7.25	0	0.09	1.26	0	0	0	0	0.15	0	5.27	3.75	0	3.77	0	0.02	0.01	4.38	2.74	0	0	0.16	0	0	1.13	2.22
BOLL	0	0	0	0.07	0	0	10.47	0	0	0	0	2.75	4.86	0	0	0	0	0	0	0	0	0.04	0	0.05	1.23	0.37
BOP1	38.26	18.07	10.68	23.63	12.41	34.15	53.12	17.82	22.9	25.83	39.5	54.12	17.74	14.62	33.45	49.68	28.47	23.43	25.94	20.71	6	12.41	62.93	40.64	14.16	21.22
BORA	29.05	12.55	17.19	35.13	26.23	16.71	11.29	26.08	10.43	29.53	10.4	5.23	14.86	4	0.83	16.68	14.47	0.02	22.62	9.65	13.16	19.11	0.5	9.06	19.64	13.94
BORCS5	0.9	2.24	0.48	1.87	2.58	1.64	0.02	0.61	2.35	3.06	1.31	1.1	0.09	0.74	0.52	0.02	3.25	0.07	1.56	3.47	2.48	1.34	2.31	2.09	2.74	1.36
BORCS6	6.41	5.62	2.45	3.8	13.7	4.75	0.71	0	1.84	1.43	3.93	8.77	9.64	0.3	6.33	0.12	2	2.76	0.44	4.19	4.37	4.28	0	5.23	6.46	1.38
BORCS7	17.7	8.88	14.39	8.45	14.39	11.45	18.7	6.13	9.25	11.38	13.2	8.31	12.73	8.86	21.41	16.3	12.71	24.48	9.1	13.38	13.04	7.02	18.7	10.44	8.75	10.25
BORCS7-ASMT	0.99	0.09	0.38	0.77	0.04	0.74	0	0.1	1.45	0.29	0.85	0.06	0.1	0.24	3.25	0.18	0.45	0.13	0.2	0.07	0.04	0.89	0.26	0.24	0.14	0.34
BORCS8	11.05	19.72	13.08	18.67	16.53	14.59	16.6	35.07	13.5	24.82	20.32	18.7	25.57	13.48	24.53	19.44	12.58	13.92	0	15.88	14.45	9.7	57.16	15.4	4.44	18.8
BORCS8-MEF2B	0	0	0	1.12	0.17	0.66	0	0.3	0	0.08	0	1.73	0.36	0	0	0.71	0.35	0	0	0	0.58	0	1.77	0.62	0	0.59
BPESC1	0.02	0	0	0	0	0	0	0	0	0	0	0	0.15	0	0	0	0	0	0	0	0.02	0.48	0	0	0	0
BPGM	30.06	18.48	3.57	6.58	6.26	4.39	17.75	14.21	4.64	6.06	25.64	15.01	0	26.42	7.35	36.72	49.96	58.88	16.04	23.6	0	4.74	0	15.75	18.07	11.45
BPHL	7.96	2.06	2.22	5.46	9.34	0	0	6.23	3.11	8.42	2.35	4.4	14.29	5.34	0	18.84	0.34	0	5.92	8.58	19.3	3.28	1.7	0	2.37	6.88
BPI	1.25	0	0	0	0	0	0	0	0	0	0	0	0	0	0	0	0	0	0	0	0	0.04	0	0	0	0
BPIFA1	0	0	0	0	0	0	0	0	0	0	0	0	0	0	0	0	0	0	0	0	0	0.07	0	0	0	0
BPIFA2	0	0	0.21	0	0	0	0	0.5	0	0	0	0	0	0	0	0	1.05	0	10.35	0	0	0	0	0	0	0
BPIFA3	2.98	0	0	0.05	0	0	0	0	0	0	0	0	0	0.82	0	0	0	0	0	0	0	0.21	0	0	0	0
BPIFA4P	0	0	0	0	0	0	0	0	0	0	0	0	0	0	0	0	0	0	0	0	0	0.55	0	0	0	0
BPIFB1	0	0	0.03	0.03	0	0	0	0	0	0	0	0	0	0	0	0	0	0	0	0	0	0.04	0	0	0	0
BPIFB2	0.1	0	0	0	0	0	0	0	0	0	0	0	0	0	0	0	0	0	0	0	0	0.08	0	0	0	0
BPIFB3	0.11	0	0	0	0	0	0	0	0	0	0	0	0	0.06	0	0	0	0	0	0	0	0.47	0	0	0	0
BPIFB4	0	0	0	0	0	0	0	0	0	0	0	0	0.02	0	0	0	0	0	0	0	0	0	0	0	0	0
BPIFB6	0	0	0	0	0	0	0	0	0	0	0	0	0	0	0	0	0	0	0	0	0	0.43	0	0	0	0
BPIFC	0	0	0.05	0	0	0	0	0	0	0	0	0	0	0	0	0	0	0	0	0	0	0.07	0	0	0	0
BPNT1	5.44	1.51	8.91	6.56	3.05	0.3	0	2.78	1.66	3.2	1.95	7.47	9.06	5.3	0	1.52	4.91	1.66	2.79	0.6	0.52	1.12	0.29	0.11	5.31	3.33
BPTF	6.9	4.08	3.89	6.19	3.25	7.94	27.85	4.26	5.03	6.52	2.83	2.11	3.73	2.95	13.42	19.2	8.15	9.71	2.81	4.89	2.7	7.28	3.5	9.35	4.77	6.86
BPY2	0.03	0	0	0	0	0	0	0	0	0	0	0	0	0	0	0	0	0	0	0	0	0	0	0	0	0
BPY2B	0.03	0	0	0	0	0	0	0	0	0	0	0	0	0	0	0	0	0	0	0	0	0	0	0	0	0
BPY2C	0.03	0	0	0	0	0	0	0	0	0	0	0	0	0	0	0	0	0	0	0	0	0	0	0	0	0
BRAF	6.86	1.12	1.11	2.13	2.6	1.96	1.85	2.08	1.69	2.23	1.97	1.82	3.62	0.81	4.82	6.96	1.95	2.74	0	0.81	0.06	1.31	1.51	0.7	0.96	1.88
BRAP	12.13	15.97	17.1	22.39	12.11	13.2	3.78	11.58	12.32	14.59	15.22	28.69	0.43	2.5	20.54	8.32	5.36	1.74	24.8	20.39	1.64	1.48	22.36	0.77	6.93	2.74
BRAT1	0.33	8.67	4.81	12.74	11.1	6.52	8.08	7.46	3.7	10.2	4.18	6.05	20.93	10.97	5.66	1.6	7.49	3.53	10.47	3.34	11.16	10.08	15.38	12.31	15.77	4.83
BRCA1	16.12	8.8	4.94	7.91	6.7	8.19	17.81	5.19	11.1	10.03	6.24	7.17	2.46	3.14	16.5	11.87	9.14	5.11	11.99	4.53	9.13	6.11	11.03	9.31	12.6	9.68
BRCA2	3.06	1.65	1.92	3.64	3.15	15.14	27.51	6.82	3.6	8.16	0.95	3.16	2.07	0.26	26.19	5.56	8.85	7.63	2.8	1.72	0.96	2.41	7.03	2.52	8.13	10.86
BRCC3	20.94	18.87	57.13	19.79	13.82	16.62	42.42	25.19	30.01	24.14	22.25	81.89	24.04	19.29	47.5	79.39	20.44	25.75	19.73	43.33	20.16	23.97	7.14	70.42	31.29	35.96
BRD1	4.69	1.84	1.41	1.04	2.4	2.49	3.17	1.85	0.85	2.16	2.26	5.27	0.08	2.03	6.69	2.68	2.97	4.83	1.71	0.19	6.16	2.65	2.92	3.66	1.86	5.02
BRD2	52.36	24.44	56.03	35.19	27.43	20.22	80.59	27.86	55.18	15.31	23.8	24.01	23.87	39.34	42.43	49.02	34.66	28.36	19.26	13.44	15.43	25.89	75.77	41.65	18.07	18.27
BRD3	28.03	17.78	71.19	32.05	16.43	7.43	12.74	8.54	18.96	13.76	17.13	35.04	6.67	9.11	13.66	6.82	11.43	5.31	17.48	10.1	19.95	16.45	9.05	2.18	18.5	5.45
BRD3OS	0.96	1.08	0.07	1.62	0.24	1.16	0	1.94	0.34	2.89	3.96	0	11.19	1.86	0.02	0.02	0.79	0	5.89	4.83	0.08	1.97	0.03	4.24	0.01	0.02
BRD4	6.05	3.41	6.84	4.95	4.78	3.48	21.22	2.79	4.46	3.83	4.39	4	5.46	5.07	6.51	7.17	8.09	7.9	5.06	5.26	8.24	9.13	9.74	14.38	4.95	6.06
BRD7	7.66	5.53	8.26	4.03	10.82	3.08	15.07	3.53	4.25	7.22	2.94	4.93	3.65	8.08	9.35	3.37	10.69	10.56	4.13	0.59	8.36	2.95	11.48	3.98	6.09	11.05
BRD7P3	0.14	0	0	0	0.02	0.03	0	1.46	0	0	0	0	0.17	0	0	0	1.31	0	0	0	0	0.03	0	0	0	0
BRD8	23.71	25.57	22.73	35.88	16.31	24.93	22.81	34.82	23.65	31.63	15.18	2.84	20.99	17.03	63.82	60.07	42.27	5.53	15.28	9.12	29.3	27.12	29.51	13.38	16.97	27.49
BRD9	38.36	6.5	14.85	9.72	8.46	13.18	26.56	13.16	12.71	9.02	12.37	20.37	0	9.44	23.41	17.61	11.51	7.82	3.68	6.77	4.08	3.23	25.37	31.84	1.51	7.51
BRDT	91.21	56.79	56.33	74.49	28.49	19.53	59.27	33.22	27.75	51.75	27	43.13	26.79	16.05	54.59	39.15	11.96	5.51	94.28	13.07	20.45	33.69	16.08	5.98	7.74	12.98
BRDTP1	0	0	0	0	0.03	0	0.05	0	0	0	0	0	0	0.11	0	0	0	0	0	0	0	0	0.23	0	0	0.06
BREA2	0	0	0	0	0	0	0	0	0.35	0	0	0	0	0.23	0	0	0	1.49	0	0	0	0.07	0	0.05	0	0.05
BRF1	0.61	0.16	0.21	0.44	1.16	0.04	0.27	1.44	0.49	0.12	0.76	0.77	0.47	0.39	4.2	0.37	1.01	0.79	2.8	0	0	0.1	6.08	0.78	0	0.58
BRF2	21.77	10.22	3.24	8.93	4.61	3.8	1.54	7.29	5.46	7.72	25.1	13.71	16.56	10.13	3.7	3.8	12.36	7.63	2.69	7.7	7.6	0.39	4.15	4.64	9.74	6.09
BRI3	0	14.84	7.23	5.89	37.52	28.74	31.22	14.68	14.78	6.2	15.7	12.05	15.95	28.36	27.72	24.03	47.35	20.24	16.41	19.26	15.32	22.98	16.86	37.79	24.84	46.15
BRI3BP	0	2.25	0.03	0.45	0.48	6.24	9.8	1.29	3.26	2.99	0.71	0.17	4.28	0.39	2.7	15.19	3.47	9.58	2.09	0	0.01	1.4	1.25	1.19	0.16	11.47
BRICD5	0	0	0.06	0	0	1.21	0	0.47	0.52	1.62	0	0	0	1.1	6.85	0	0.64	0	0	0	0	0	0	3.78	1.04	1.15
BRINP1	0	0	0	0.69	1.66	0.48	0	0	0	0	0.19	0	0	0	0	0	0	0	4.31	0	3.18	1.92	0	0	0	0
BRINP2	0.3	0	0	0	0	0	0	0	0	0	0	0	0.02	0.03	0	0	0	0.03	0	0	0	0.24	0	0	0	0
BRINP3	0.54	0	0	0	0	0	0	0	0	0	0	0	0	0	0	0	0	0	0	0	0	0.96	0	0	0	0
BRIP1	8.21	0.74	0.02	1.01	1.75	1.55	2.91	0.86	2.56	4.5	0.23	0	0	0.54	2.24	5.3	1.68	0.75	0.01	1.14	0	2.22	3.43	0.01	2.47	1.3
BRIX1	165.75	117.5	140.39	112.37	98.92	211.83	124.58	196.46	141.56	141.49	189.13	153.87	139.02	145.19	105.01	176.73	137.84	130.53	187.64	154.31	73.21	193.83	173.67	140.3	158.53	126.81
BRK1	134.31	272.46	249.21	197.04	233.39	126.62	39.17	142.24	158.7	151.1	199.03	165.43	179.94	184.82	85.49	155.59	93.61	135.83	179.52	157.46	227.78	139.33	94.02	186.68	117.66	97.78
BRMS1	87.16	93.84	96.05	128.19	65.16	45.02	68.92	108.32	99.19	72.97	70.81	142.77	66.72	85.54	40.9	63.18	60.58	45.38	92.84	129.27	80.48	69.8	58.36	143.69	103.54	44.44
BRMS1L	37.76	26.08	68.48	47.8	34.18	16.73	9.48	30.93	21.14	20.22	25.71	10.62	18.82	39.52	16.77	29.44	13.77	10.65	77.12	4.91	14.46	23.66	16.58	10.72	16.5	6.65
BROX	27.69	27.64	36.65	20.83	13.91	12.55	14.71	37.2	30.11	17.46	43.72	25.89	13.66	17.54	41.29	18.82	29.69	32.63	25.12	38.96	13.64	23.83	37.68	10.01	25.81	27.29
BRPF1	0.21	0.66	1.22	3.22	4.32	3.8	3.37	5.26	2.4	1.84	0.86	6.47	0.27	1.16	7.97	0.44	2.63	2.45	3.66	0.06	0.52	1.65	5.45	7.13	2.19	7.07
BRPF3	2.43	0.63	2.33	1.84	1.99	1.84	7.06	5.38	3.26	0.77	0.97	6.82	0	3.06	8.34	6.01	3.77	2.22	5.65	3.29	1.91	5.74	0.76	1.48	6.02	1.99
BRS3	0	0	0	0	0	0	0	0	0	0.22	0	0	0	0	0	0	0	0	0	0	0	0.03	0	0	0	0
BRSK1	0.05	0	0	0.02	0	0	0	0	0	0	0.01	0.05	0	0.01	0	0	0	0.02	0	0	0	0	0	0	0	0
BRSK2	0.82	0	0.02	0.02	0	0	0.39	0	0	0.01	0	0	0.49	0.02	0	0	0	0	0	0	0	0.19	0	0	0	0
BRWD1	19.76	8.45	8.22	4.23	2.47	7.72	12.15	12.99	7.24	6.8	10.07	2.79	7.44	4.38	16.34	19.74	4.16	12.99	6.65	5.06	3.86	5.08	12.81	2.68	7.45	4.87
BRWD1-AS1	0	0	2.24	0	0	0	0	0	0	0	0	0	0	0	0.19	0	0	0	0	0	0	0	0	0	0	0
BRWD1-AS2	0	0	0	0	0	0	0	0	0	0	0	0	0	0	0	0	1.49	0	0	0	0	0	0	0	0	0.86
BRWD3	1.92	4.08	5.72	2.57	3.48	1.14	5.47	3.97	0.56	0.65	3.34	0.67	1.12	3.5	1.49	4.18	1.76	5.02	2.41	1.17	9.05	2.43	1.32	3.51	0.46	0.99
BSCL2	30.72	18.2	18.61	36	51.23	47.61	59.77	36.64	52.81	59.65	26.84	15.9	21	20.96	123.02	29.58	58.26	44.68	24.65	25.15	20.21	20.02	50.28	71.58	36.98	44.69
BSDC1	6.6	1.92	5.22	6.9	6.44	6.81	25.17	6.16	7.89	5.41	7.04	5.69	17.95	1.53	33.85	23.63	16	7.21	7.64	10.47	4.57	3.69	9.77	1.48	3.97	7.61
BSG	246.51	105.89	217.98	609.02	401.19	632.6	347.12	771.06	1048.92	1192.54	66.31	62.9	240.73	131.31	478.28	387.55	380.03	341.01	182.41	186.73	81.74	125.99	214.56	313.61	445.45	493.5
BSN	1.33	0	0.1	0.01	0.03	0	0	0	0	0	0.01	0	0.02	0.01	0	0	0.17	0	0	0	0.18	0.38	0	0	0	0
BSN-DT	0	0	0	0	0	0.02	0.04	0	0	0.11	0	0	0	0.05	0.02	0	0	0.02	0	0	0	0.14	0	0	0	0
BSND	0.54	0	0.01	0	0	0	0	0	0.19	0	0	0	0.06	0.03	0	0	0	0	0	0	0	0.89	0	0	0	0
BSPH1	0	0	0	0	0	0	0	0	0	0	0	0	0	0.07	0	0	0	0	0	0	0	0.71	0	0	0	0
BSPRY	3.8	9.26	5.51	6.57	10	10.35	21.6	13.07	15.77	14.85	6.96	15	2.91	0.1	2.05	25.62	3.54	2.54	4.72	13.45	1.88	6.38	25.31	41.17	0.87	6.5
BST1	0.04	0	0	1.61	0	0	0	0.65	0.12	0.03	0	0	0	0.05	0	0.02	0	0	0	0	0	0.15	0	0	0	0
BST2	0	0	0	5.81	0	0	0	0	0	1.15	0	0	0	0	0	0	0	0	0	0	0	0	0	0	1.38	0
BSX	0.68	0	0	0	0	0	0	0	0	0	0	0	0	0	0	0	0	0	0	0	0	0.4	0	0	0	0
BTAF1	3.99	1.17	6.11	4.21	3.66	8.91	9.11	7.92	4.38	4.2	3.47	1.71	3.58	3.22	25.79	6.62	8.38	11.93	2.22	1.98	0.37	4.12	8.04	1.87	3.63	7.99
BTBD1	2.21	5.82	10.15	14.19	3.53	9.78	16.71	9.4	12.91	8.54	19.19	7.83	20.45	2.88	27.74	12.56	4.28	6.21	17.03	13.86	4.97	9.02	15.86	19.91	8.17	6.73
BTBD10	14.37	32.81	8.68	11.23	8.22	17.55	13.3	24.83	15.84	22.5	47.04	29.5	0.61	56.13	4.22	29.17	40.68	22.92	13.01	16.65	0.04	27.63	20.51	13.09	22.77	25.92
BTBD11	0.03	0	0	0.01	0	0	0	0.56	0	0	0	0	0	0.02	0	0	0	0	0	0	0	1.47	0	2.76	0	0.75
BTBD16	0.14	0	0	0.03	0.18	0	0	0	0	0	0	0	0	0	0	0	0	0	0	0	0.09	0.27	0	0	0	0
BTBD17	0.05	0	0	0	0	0	0	0	0	0	0	0	0	0	0	0	0	0	0	0	0	0	0	0	0	0
BTBD18	0	0	0	0	0	0.04	0.03	0	0.02	0	0	0	0	1.98	0	0	0	0	0	0	0	1.58	0	0.03	0	0
BTBD19	0	0	0	0	0	0	0	0.09	0	0	0	0	0	0	0	0	0	0	0	0	0	1.2	0	0	0	0
BTBD2	0.57	0.54	0	0.02	0.09	0.53	1.76	0.05	0.15	0.88	0	0	1.67	0.37	0	1.58	0.76	1.4	0	0.02	0	0.08	0	0	0.07	0.21
BTBD3	1.79	0.65	0.02	3.59	1.94	7.41	12.25	8.01	6.74	6.38	5.56	5.05	10.58	10.46	4.04	5.84	10.99	18.46	5.98	6.24	0	4.13	10.57	6.94	6.94	10.43
BTBD6	0	0	0	0.83	0	0.15	8.06	3.3	0.22	0	0.95	0.37	0.6	0	3.13	3.03	0.31	0.78	0	1.19	0	0	0	0	2.37	3.58
BTBD7	2.69	4.14	1.74	3.98	2.76	4.99	14.07	3.84	5.46	2.53	6.51	2.58	3.94	0.62	21.08	9.84	5.58	7.06	7.66	1.37	0.25	4.45	5.95	5.41	1.24	4.86
BTBD8	0.06	3.58	0.39	1.02	0	1.47	6.4	0.41	0.73	0.04	0	0	0	3.62	7.55	0	1.82	0	0	5.17	0	0	0	0	0	2.37
BTBD9	0.05	1.03	0.02	0.63	0.82	3.88	0	0.04	0.35	0.88	0.66	1.04	0.58	0.9	0.92	1.51	1.44	0	1.15	0	0	0.04	1.34	0.18	0	0.74
BTBD9-AS1	0	0	0	0.08	0	0.41	0	0	0	0	0	0	0	0	0	0	0.51	0	0	0	0	0.72	0	0	0	0.08
BTC	0.16	0	0	0	0	0	0	0	0	0	0	0	0	0.15	0	0	0	0	0	0	0	0	0	0	0	0
BTD	0.03	0.03	0.01	8.57	18.44	28.94	11.27	8.16	7.47	12.77	0.72	7	5.5	7.64	39.12	4.01	11.91	7.3	3.55	6.17	0.02	1.13	0.08	7.86	15.21	18.7
BTF3	1143.2	830.65	681.45	730.71	987.05	1179.99	530.3	836.18	819.25	651.37	1605.28	1038.06	1255.5	1146.73	825.68	878.16	1208.84	1118.41	1179.13	1074	768.61	1246.74	852.69	946.49	893.64	1166.43
BTF3L4	106.01	104.16	90.3	82.21	86.39	116.13	36.05	92.71	79.94	57.29	132.16	121.19	69.49	81.43	52.15	64.86	83.68	78.69	133.04	94.9	59.14	82.06	74.09	84.46	70.79	66.05
BTF3P11	0	0	0	0	0.08	0	0	0	0	0	0.05	0	0	0	0	0	0.05	0	0	0	0.12	0.37	0	0	0.12	0.08
BTG1	9.5	6.15	0.35	3.11	3.7	6.11	39.71	3.98	9.9	4.1	35.15	2.76	13.4	7.29	29.02	17.84	31.86	30.22	4.61	12.64	3.43	14.93	22.7	24.63	13.47	27.5
BTG2	7.14	6.31	20.13	12.22	22.05	0.54	0	7.68	34.68	7.91	9.16	16.22	7.84	5.21	5.58	0.03	22.98	5.76	14.74	7.66	18.22	8.61	0.33	7.91	3.85	5.33
BTG3	40.94	43.64	23.54	41.38	78.27	20.07	55.45	37.06	55.31	40.14	74.22	46.97	39.45	31.08	28.26	20.17	40.08	20.7	34.8	31.01	32.85	38.96	49.32	39.27	35.25	14.17
BTG3-AS1	0.04	0.18	0.07	0.06	0.33	0.08	0	0.06	0.28	0.21	0.22	0.19	0.08	0.04	2.28	0.06	0.07	0	0.11	0.12	0	0.03	0.1	0.02	0.06	0.19
BTG4	0	0	0	9	0	3.99	0	0	0	0	3.31	0	8.83	0	0	0	0	0	0	0	0	0.15	0	0	0	0
BTK	4.45	18.87	11.82	1.32	10.04	3.65	0	0.32	2.92	0.17	0	3.07	0	0	0	0	0	0	8.33	0	6.44	0	0	0.63	1.35	1.17
BTLA	6.79	2.47	21.5	9.21	1.42	0	0	0.02	0	0	14.18	1.47	2.87	2.19	0	0	0	0	11.99	0.93	16.6	11.41	0	0.2	0.08	0
BTN1A1	0.03	0	0.39	0	0.05	1.3	0	1.08	0	0	0	0	0	0	0	0	0	0	0	0	0	0.02	0	0	0	0
BTN2A1	0	3.26	0.09	4.84	0.38	0	0.41	0	2.5	0.06	0.89	0	7.07	0.24	1.26	0.72	2.49	5.95	0	0	1.94	0.08	0.32	0	0.41	1.12
BTN2A2	0.05	0	0	0	0	0.62	0	0	0	0	0	0	0	0	0	0	0	0	0	0	0	0.28	0	0	0	0
BTN2A3P	0.92	0.26	0	0	0	0	0	0	0.04	0	0	0	0.55	0	0	0	0	0	0	0	0	0.12	0	0	0	0
BTN3A1	3.18	0	0.11	0	0	0	0	0	0	0	0	0	0.01	0	0	0	0	0	0	0.01	0	0.32	0	0	0	0
BTN3A2	0	0.01	0	0	0	0	0	0.04	0	0.04	0.01	0	0	0.12	0.02	0	0	0	0	0	0	0.23	0.04	0.04	0	0
BTN3A3	0.04	0	0	0	0	0	0	0	0	0	0	0	0	0	0	0	0	0	0	0	0	0.13	0	0	0	0
BTNL10	0	0	0	0	0	0	0	0	0	0	0	0	0	0	0	0	0	0	0	0	0	0	0	0	0	0
BTNL2	0	0	0	0	0	0	0	0	0	0	0	0	0	0	0	0	0	0	0	0	0	0	0	0	0	0
BTNL3	0.04	0	0	0	0	0	0	0	0	0	0	0	0	0	0	0	0	0	0	0	0	0	0	0	0	0
BTNL8	0	0.77	0	0	0	0	0	0	0	0	0	0	0.03	0	0	0	0	0	0	0	0	0	0	0	0	0
BTNL9	0.03	0	0.03	0	0	0	0	0	0	0	0	0	0	0	0	0	0	0	0	0	0	0.35	0	0	0	0
BTRC	0.01	9.24	12.29	8.35	3.45	0.66	3.21	7.47	5.4	6.85	6.04	14.57	8.99	7.14	4.08	10.92	2.65	9.01	3.36	9	11.75	3.75	8.04	4.77	2.93	3.02
BUB1	55.91	105.68	160.02	107.77	71.22	29.92	33.92	69	33.26	67.04	39.51	55.33	43.18	28	43.28	52.51	47.2	26.02	31.76	35.45	66.66	41.25	28.38	33.3	56.5	40.87
BUB1B	11.42	31.75	13.46	20.45	11.27	12.53	48.52	16.9	18.75	18.79	14.26	3.4	7.34	16.83	43.84	23.13	22.87	3.75	48.99	22.01	33.17	20.95	20.18	7.6	18.97	24.48
BUB1B-PAK6	0.07	0.07	0.01	0.31	0.03	0.07	0.08	0.12	0.04	0.01	0.01	0	2.15	1.46	1.89	0.02	0.36	0	0.14	0.04	0.06	0.06	0	0	0.03	2.32
BUB3	127.54	433.71	209.76	229.9	244.17	229.07	117.99	232.79	206.73	245.65	393.02	266.58	197.09	227.94	250.85	233.04	245.11	133.07	239.86	329.48	180.07	215.52	260.61	116.04	152.97	200.41
BUD13	0.88	7.68	22.63	15.34	0.26	11.94	12.82	9.01	13.28	9.66	1.57	17.83	9.67	6.48	21.37	0	6.2	14.81	11.59	3.71	23.85	4.64	21.41	16.18	20.33	15.41
BUD23	114.77	82.8	73.55	92.98	100.96	94.27	71.04	96.18	143.52	135.13	68.28	76.17	103.94	79.78	78.15	173.67	131.91	112.87	106.02	136.86	40.68	66.18	105.3	199.87	96.01	113.85
BUD31	255.95	314.42	255.14	295.09	348.1	271.41	263.04	278.19	299.26	333.19	522.9	320.73	497.71	499.57	226.61	231.83	306.37	385.37	387	303.58	406.36	423.53	254.44	230.86	356.61	317.17
BVES	0.03	0.01	0	0	0.08	0	0.02	0	0	0	0	0	0	0.02	0	0	0.02	0	0	0	0.01	1.19	0	0.01	0	0
BVES-AS1	0	0	0	0	0	0	0	0	0	0	0	0	0	0	0	0	0	0	0	0	0	0	0	0	0	0
BYSL	31.21	52.41	39.83	32.74	70.71	39.06	84.15	55.75	40.15	37.63	51.47	70.12	46.76	20.83	16.05	29.33	66.08	49.38	53.56	91.98	21.13	28.43	42.24	64.26	36.45	34.41
BZW1	336.17	311.94	250.85	260.51	192.73	137.11	131.63	205.94	209.05	201.73	299.57	249.89	229.48	299.3	145.78	230.19	203.37	279.26	365.11	221.5	174.86	222.31	239.93	183.21	179.91	183.85
BZW1-AS1	0	0.23	0.2	0.2	0.5	0.16	0	0.09	0.25	0.08	0.92	0.45	0.18	0.25	0.96	0.12	0.17	0.29	0.43	0.39	0.5	1.27	0.56	0.13	0.09	0.31
BZW2	166.77	147.99	108.24	107.33	86.18	94.67	50.08	89.15	98.09	88.94	319.47	127.17	103.25	188.44	237.38	197.54	215.23	264.48	199.49	184.19	57.81	213.74	301.24	157.91	130.19	160.33
C10orf105	0.02	0	0	0.08	0	0	0	0	0	0	0	0	0	0	0	0	0	0	0	0	0	0.1	0	0	0	0
C10orf120	0	0	0.25	0.48	0	0	0	0	0	0	0	0	0.04	0	0	0	0	0	0	0	0	0	0	0	0	0
C10orf126	1.56	0	0	0.16	0	0	0	0	0	0	0.01	0	0	1.11	0	0	0	0	0	0	0	1.44	0.04	0	0	0.02
C10orf142	0.08	0	0	0	0	0	0	0	0	0	0	0	0	0	0	0	0	0	0	0	0	0	0	0	0	0
C10orf143	1.7	0	0	0.56	0	0	0	0	0	0	2.38	0	0.05	0.07	0.05	0	0	0	6.18	0	16.49	0.69	0	0	3.41	0
[truncated: 26,154 more rows]
