# Supplementary material for: Transcriptomic signatures in trophectoderm and inner cell mass of human blastocysts classified according to developmental potential, maternal age and morphology
Source: PLoS One. 2022 Dec 1;17(12):e0278663. doi: 10.1371/journal.pone.0278663 (PMC9715016; doi:10.1371/journal.pone.0278663)
Supplement: S2 Table — (XLSX) [file pone.0278663.s003.xlsx]

## Sheet: TPM
Table S2: TPM value of all DEGs in ICM
geneID	H1_ICM	H2_ICM	H3_ICM	H4_ICM	H5_ICM	L1_ICM	L2_ICM	L3_ICM	L4_ICM	M1_ICM	M2_ICM	M3_ICM	M4_ICM
ACYP1	9.8	12.85	35.3	20.16	28.8	74.89	42.7	15.28	49.82	46.28	17.65	16.36	16.23
ATP5MF-PTCD1	0	0	0.6	0	0	2.06	1.58	0	3.6	0	0	0	1.3
C8orf37	0.51	2.28	0.09	3.8	0.6	0	0	0	0	0.54	4.61	5.34	1.92
CALM3	237.88	204.21	243.82	155.89	149.68	91.65	80.15	40.54	47.7	119.41	130.12	135.36	99.13
CIAO1	30.36	34.29	28.62	48.64	47.25	57.96	64.19	60.99	55.53	49.11	52.44	25.89	41.8
CKMT1A	0	1.4	0	6.63	15.96	29.96	18.18	12.23	24.64	15.59	16.72	17.25	3.94
CMTM7	72.64	73.87	20.38	84.55	131.93	10.97	3.48	11.91	6.08	39.38	19.11	13.21	14.6
DYNLRB1	141.39	111.79	110.14	126.53	77.48	262.98	202.15	173.91	159.99	158.72	153.32	129.96	156.69
ERVFRD-1	0	0	0	0.04	0	15.25	0	2.14	28.07	0	3.81	0.04	1.75
FBXL5	32.93	54.84	13.26	28.8	0.8	8.99	10.94	4.26	4.03	47.28	32.59	10.1	25.98
FLVCR1-DT	0	0	0	3.7	7.27	7	19.21	12.08	2.55	0	0	0	7.95
GDAP1	0	0	0.71	6.1	0	12.16	0	1.16	2.74	0	7.72	0	6.02
GDPD2	47.75	3.56	59.08	42.2	20.2	0.02	0	0	0.05	0.11	1.58	16	5.33
GNL3	360.34	258.74	373.55	370.2	180.81	535.08	456.51	439.54	440.44	396.63	441.61	232.99	384.13
H19	3.6	1.77	8.57	0.18	0	166.31	203.25	7.68	268.02	12.81	59.18	3.51	163.8
H2AC13	0	0	11.59	5.87	2.2	12.63	6.94	9.78	12.73	2.1	0	0	4.56
HRAS	0.25	1.81	0.9	6.01	9.71	6.29	6.55	6.41	7.78	14.08	27.25	21.3	13.68
KLK13	14.26	11.16	0.17	10.79	10.61	0	0	0	0	8.64	0	15.24	5.57
LINC00458	0.13	0.5	0	0.73	0.64	48.91	5.09	41.41	3.96	52.72	3.52	0.21	1.81
MID1IP1	0.1	1.32	0.04	3.7	2.53	5.5	4.22	13.45	3.75	9.22	5.7	5.96	6.06
NAGA	14.23	3.56	25.81	9.51	16.79	0	0	0.02	0.05	7.5	4.77	4	4.11
PIP5K1A	7.85	6.96	5.83	12.32	5.58	18.52	18.71	22.85	28.89	10.61	3.42	9.01	8.23
S100A11	1046.46	871.63	789.44	401.74	729.25	3277.47	1448.26	2640.08	2305.22	1841.65	2262.44	457.02	2284.48
SNHG6	141.82	132.85	142.4	129.48	318.84	333.94	384.05	483.49	581.9	336.85	412.36	301.86	404.29
TMC7	9.35	4.24	15.06	18.27	12.74	2.12	0.71	0.37	0.24	11.68	3.31	14.99	1.91
UBL4A	6.36	4.07	7.7	9.67	5.76	17.13	22.54	24.77	8.43	15.98	20.36	12.8	10.86
Supplementary information: The gene highlighed by red color is the common DEGs regrouped by maternal age or Gardner score.

## Sheet: Group information
	Expectations of pregnancy	Maternal age	Gardner score
H1_ICM	High	31	4BB
H2_ICM	High	42	4AA
H3_ICM	High	37	4AB
H4_ICM	High	29	4BB
H5_ICM	High	28	4BB
L1_ICM	Low	38	4CC
L2_ICM	Low	37	4CC
L3_ICM	Low	39	4CC
L4_ICM	Low	39	4CC
M1_ICM	Middle	40	4CB
M2_ICM	Middle	33	4CC
M3_ICM	Middle	39	4CC
M4_ICM	Middle	37	4BB
