# Supplementary material for: Transcriptomic signatures in trophectoderm and inner cell mass of human blastocysts classified according to developmental potential, maternal age and morphology
Source: PLoS One. 2022 Dec 1;17(12):e0278663. doi: 10.1371/journal.pone.0278663 (PMC9715016; doi:10.1371/journal.pone.0278663)
Supplement: S3 Table — (XLSX) [file pone.0278663.s004.xlsx]

## Sheet: TPM
Table S3: TPM value of all DEGs in TE
geneID	H1_TE	H2_TE	H3_TE	H4_TE	H5_TE	L1_TE	L2_TE	L3_TE	L4_TE	M1_TE	M2_TE	M3_TE	M4_TE
AFAP1L1	0	0	1.96	0.23	0	2.66	0	4.79	2.87	7.86	13.91	0	3.76
AIP	0.07	0	17.26	12.69	21.33	21.14	13.21	23.23	36.96	0	0	7.48	17.12
ATP1B1	158.33	188.62	53.98	44.86	119.04	35.63	9.8	12.06	9.43	18.77	19.37	35.66	24.46
BDH2	0	0	1.72	0.43	2.18	0	22.75	2.51	4.39	1.38	0	3.3	5.27
BEX2	0.68	0	11.79	5.32	4.54	16.36	22.04	51.39	58.36	18.87	1.93	24.22	52.96
BROX	17.53	26.07	55.04	44.56	24.69	65.14	30.46	41.42	39.32	51.43	13.67	34.29	38.39
BZW2	132.21	88.78	131.89	145.15	125.74	374.53	319.7	300.26	318.73	411.24	215.78	172.94	225.57
C11orf68	0	0	0.48	3.23	0	10.78	15.73	2.82	0.91	4.26	5.09	0	0.85
C12orf75	0	0	5.27	4.43	0	32.05	9.95	23.2	10.45	26.04	17.13	0	2.09
CDC42EP4	0	0	1.04	0.48	2.52	4.87	0.16	3.48	2.77	1.81	4.79	5.4	3.3
CDKN1C	0	0	1.49	6.98	0	118.47	0	34.84	101.91	6.48	7.11	0	1.14
CLDN10	1199.2	1239.75	1626.11	2745.31	3606.57	10.86	32.78	5.89	4.79	180.17	75.49	984.19	208.09
CRYBG1	0	0	0	0	0.03	7.67	0	2.25	5.57	1.01	0	0.05	0
CSRNP2	2.02	0.11	1.03	4.77	4.21	14.57	13.45	20.23	9.31	11.9	3.77	0.7	8.98
CXADR	205.97	140.4	178.86	193.11	215.98	32.23	33.83	28.12	19.26	59.78	24.95	79.34	105.36
DELE1	1.8	0.7	3.56	2.68	0.94	26.15	17.14	6.66	4.03	3.81	6.24	4.25	6.78
EPB41L4B	0	0	1.29	0.09	1.71	0.52	1.45	4.78	3.11	9.02	0.99	1.66	0
ERCC6L	4.06	4.13	13.04	4.44	0.22	11.83	27.98	15.96	7.76	9.3	8.17	7.37	8.59
ERV3-1-ZNF117	0.05	0	0.97	0.06	0.49	7.97	2.7	1.64	4.35	0.94	0.02	0.49	0.22
FGGY	0	0	2.98	2.7	0	9.66	16.25	2.52	5.42	0.7	0	0.67	0
FIGNL2	0	0	0	0.12	0.05	2.08	1.45	2.25	2.25	1.75	0.04	0.02	3.11
FLJ42393	1.55	30.08	0.84	0.22	1.1	0	0	0.11	0	8.42	2.06	0	4.73
FTL	1264.91	1059.67	827.86	3164.89	343.19	2678.04	11498.3	6914.95	5782.58	4963.95	4468.02	1605.59	3665.58
FYB1	0	0	0	0	0	79.01	0	54.47	27.96	12.57	0	0	2.44
GAGE12J	0	0	53.99	0	21.25	0	0	0	75.44	7.63	49.75	7.11	13.39
GJA5	0	0	0	3.05	4.22	136.83	6.9	59.42	1.09	2.02	1	0	6.04
GUSBP1	8.65	4.27	7.15	13.6	17.68	46.75	28.29	24.62	31.51	17.87	22.63	15.49	13.81
HEXIM1	8.24	13.18	6.11	14.64	4.77	35.64	39.66	42.49	12.35	19.75	10.78	10.09	10.05
HSD3B1	0	0	0	0	0	159.67	0	148.04	205.17	12.42	23.29	0	0
IRF6	0	0.04	0.63	0.64	0.63	0.58	13.26	3.26	1.43	0	0.53	1.35	2.28
KAT14	11.51	1.54	35.22	36.67	19.79	68.9	43.38	71.68	37.07	9.53	3.23	12.91	23.3
KRT19	236.06	248.26	8.51	69.4	24.76	728.71	1401.25	906.87	951.28	1251.47	1080.19	332.81	1003.82
LOC100506990	0.24	0.38	0.03	0.78	1.06	8.79	7.75	3.63	6.31	0.24	0.23	0.11	0.89
LOC101927789	0	0	0	0.14	3.96	39.93	15.36	37.78	23.39	0	0	0	1.06
LOC727896	4.43	54.97	4.64	6.37	2.24	2.58	2.38	2.11	0.96	1.24	1.6	1.67	1.99
LPIN2	26.8	156.35	26.42	7.96	19.62	4.78	19.33	7.49	3.93	23.34	11.68	27.71	10.91
LRIG3	29.15	156.85	19.83	29.11	61.21	12.67	11.89	4.8	6.41	16.05	16.96	18.99	18.19
MBNL2	0	0	0	0.22	0	8.49	3.21	29.26	6.21	0	0	0	1.37
METTL22	1.02	0.14	4.98	4.29	0.11	17.39	9.66	8.26	2.16	8.34	4.45	3.19	3.52
MYD88	0	0	3.36	1.63	0	24.05	41.2	6.62	0.23	0	0.03	5.8	6.75
NABP1	17.07	18.13	13.85	12.85	12.17	135.94	47.8	86.12	44.78	57.47	19.09	18.52	37.16
NDN	0	0	0.06	4.23	0.17	15.2	1.69	2.1	6.04	0	3.81	4.05	2.93
NET1	3.1	15.37	10.69	4.55	12.64	27.44	18.52	72.01	43.25	5.76	8.14	6.4	6.64
NR2F2	1.89	2.13	0.65	0	0	173.22	14.67	83.52	21.7	14.73	6.3	0.01	8.03
PAGE5	0	0	128.23	15.59	0	137.05	0	57.52	73.89	0	0	324.34	16.24
PGF	0.09	1.05	2.66	27.47	2.51	195.68	10.65	419.42	71.12	7.14	17.27	0	9.39
PKP2	12.08	7.3	34.77	31.28	16.18	69.01	91.42	24.3	23.88	41.94	46.87	10.73	25.85
PLAU	0	0	0	42.32	0	9.03	16.1	1.07	6.91	0	0	0	3.98
PLEKHA6	0.37	0.23	1.18	0.37	0.1	22.77	7.12	7.1	9.06	8.65	8.39	0.11	3.13
PLEKHF1	0	0	3.82	9.37	0	12.89	25.76	19.68	6.38	0	10.58	6.96	6.46
PSME2	47.46	47.81	38.88	87.76	49.92	127.18	167.59	156.51	83.44	87.88	45.8	77.63	107.74
RAD51L3-RFFL	0	0.11	0.51	3.74	2.75	6.27	0.08	3.19	2.68	13.57	1.53	4.87	3.7
RFC3	39.77	65.46	104.53	95.26	71.54	192.97	159.58	130.71	41.91	56.3	63.03	71.65	83.05
RRAD	5.2	3.99	26.83	5.24	1.31	0	0	0	0	8.9	4.61	17.07	3.05
S100A11	522.29	571.23	891.07	912.76	604.56	1460.03	1133.33	2545.75	2702.16	1406.94	1012.41	763.79	1393.02
SEC24D	0	0	0.03	1.41	5.29	3	10.55	3.15	12.82	0	1.95	0.19	2.2
SENP7	2.01	2.73	1.92	4.86	5.25	15.91	17.62	5.99	11.47	8.66	1.2	4.66	9.78
SERPINB9	8.97	9.04	21.31	51.36	59.93	61.13	105.41	244.47	66.48	14.23	5.7	16.12	9.81
SETDB2-PHF11	0	0	0.57	0.74	0.89	0	13.67	1.76	4.43	0	0	1.1	0
SLC28A3	78.37	214.94	61.57	47.13	67.79	23.19	31.08	25.23	29.96	30.12	58	30.13	70.21
SMPD1	50.88	116.44	19.28	15.29	27.29	3.88	1.39	4.68	7.56	11.29	21.14	11.27	15.93
SNX21	11.3	7	9.93	5.29	12.02	0	0	0.2	0.11	9.26	0.62	1.94	3.13
STAU1	31.26	20.91	63.13	51.55	35.36	65.58	96.52	83.98	67.97	73.25	48.86	80.69	47.08
STK36	0.02	0	0.97	1.4	3.63	2.27	8.53	1.2	3.77	5.05	7.53	2.39	0.51
TINAGL1	0.08	0	4.08	0.97	0	88.64	0	65.11	28.75	10.96	0	0.03	3.28
TSPYL5	0	0	0	3.27	0	7.92	4.13	1.53	8.14	3.5	0	1.06	4.55
UCHL1	0	0	0	0	0	64.27	7.04	6.37	8.56	16.02	0	9.17	0
Supplementary information: The gene highlighed by red color is the common DEGs regrouped by maternal age or Gardner score.

## Sheet: Group information
	Expectations of pregnancy	Maternal age	Gardner score
H1_TE	High	31	4BB
H2_TE	High	42	4AA
H3_TE	High	37	4AB
H4_TE	High	29	4BB
H5_TE	High	28	4BB
L1_TE	Low	38	4CC
L2_TE	Low	37	4CC
L3_TE	Low	39	4CC
L4_TE	Low	39	4CC
M1_TE	Middle	40	4CB
M2_TE	Middle	33	4CC
M3_TE	Middle	39	4CC
M4_TE	Middle	37	4BB
