# Supplementary material for: Transcriptomic signatures in trophectoderm and inner cell mass of human blastocysts classified according to developmental potential, maternal age and morphology
Source: PLoS One. 2022 Dec 1;17(12):e0278663. doi: 10.1371/journal.pone.0278663 (PMC9715016; doi:10.1371/journal.pone.0278663)
Supplement: S4 Table — (XLSX) [file pone.0278663.s005.xlsx]

## Sheet: ICM
geneID	H1_ICM	H4_ICM	H5_ICM	M2_ICM	H2_ICM	H3_ICM	L1_ICM	L2_ICM	L3_ICM	L4_ICM	M1_ICM	M3_ICM	M4_ICM
MYL4	0	0	0	0	3.91	1.58	15.6	65.21	89.78	3.72	18	7.48	32.06
DDX59	7.97	4.88	1.25	2.72	23.17	15.41	23.19	16.77	24.01	20.95	11.88	28.19	17.93
C1orf216	0	0.08	0.02	0	2.8	0	1.94	0.09	10.32	0.28	7.57	4.69	2.76
NQO2	16.17	51.1	32.06	36.12	215.32	99.67	94.25	78.25	149.83	68.99	130.14	119.11	65.94
TMEM184C	24.22	14.24	36.98	25.45	3.05	2.1	2.22	6.79	5.63	6.76	3.42	1.18	7.61
LITAF	0	0	0	0	1.15	0	2.56	6.39	0	12.22	7.02	0	3.51
LNCPRESS2	0	0.04	0	0	1.78	0	9.33	0.03	9.28	4.71	0.28	6.3	1.32
ID1	162.99	199.72	245.01	16.38	33.94	23.49	22.72	22.29	20.1	8.74	58.74	7.72	16.01
EXOSC10-AS1	0.19	0.11	0	0	5.72	6.02	2.68	13.93	11.46	7.26	5.18	0	0.31
OSBPL8	5.47	4.58	3.31	3.47	8.57	8.79	12.88	6.38	16.27	8.83	10.7	8.82	7.38
REC8	0.04	0.09	0	0	2.35	3.03	6.16	0	10.74	13.97	4.05	0	3.09
QPCT	0	0	0	0	1.21	0	2.31	0	1.5	11.7	13.21	0	0.99
EMC3	31.3	50.45	48.58	26.98	10.86	19.99	9.85	8.03	20.58	9.59	15.93	13.52	8.28
ATP2B1	28.02	21.48	20.77	11.93	7.61	5.54	4.49	1.49	5.04	3.64	8.91	1.29	7.94
CLTRN	0	0	0	0	2.61	8.67	3.05	0	0	11.53	42.71	0	3.9
FRRS1	2.45	1.82	6.63	2.54	0.76	0.8	0.84	0.15	0.51	0.66	0.28	0.6	0.32
SLC5A6	10.77	32.29	24.1	56.77	9.5	12.98	14.78	10.81	10.96	9.55	7.93	6.86	12.87
TSPYL6	0.03	0	0	0	0.48	5.83	2.8	0	0.49	5.8	0.97	0	0
NCBP2	151.04	155.17	100.79	132.15	219.03	271.22	168.86	201.54	227.86	199.61	207.45	222.02	176.56
SDC2	0	0	0	0	0	0.11	1.94	0	0.37	2.44	2.15	0	3.47
KIF12	0.09	0.05	0	0	2.14	0.67	0.07	1.52	0.11	0	1.37	1.9	2.51
SLC1A5	10.24	44.23	27.39	35.59	15.33	0.89	6.15	3.58	11.08	5.36	5.31	4.35	3.93
FBXO22	30.5	38.24	22.95	24.49	60.47	75.94	55.38	69.61	40.57	47.97	55.21	56.87	36.72
FOSL1	0.06	0	0.24	0.02	1.84	0	4.25	6.05	10.05	18.81	4.9	0	0.89

## Sheet: TE
geneID	H1_TE	H4_TE	H5_TE	M2_TE	H2_TE	H3_TE	L1_TE	L2_TE	L3_TE	L4_TE	M1_TE	M3_TE	M4_TE
GATA3	75.47	62.05	69.63	83.5	203.44	141.89	144.26	169.69	182.19	133.75	122.75	114.77	152.33
MSS51	0	0	0	0	1.26	0	9.27	3.87	1.37	1.59	0.03	0	0.8
DKFZP586I1420	0.07	0.29	0	0.02	12.96	0	9.34	2.67	8.54	8.54	7.09	2.03	4
UCHL1	0	0	0	0	0	0	40.74	4.35	4.56	7.1	11.73	6.9	0
BCL2L2	0	0	0	0	0	0	13.31	1.01	1.24	2.3	0.02	1.03	0.16
VASN	0	0	0	0	1.5	0	4.28	0.67	0.26	0	1.28	0.41	1.88
TLN1	0.65	0.57	0.37	0.29	2.28	0.56	6.47	4.98	3.62	1.29	3.58	2.13	2.17
LOC102724050	0	0	0	0	3.24	0.41	2	0.49	1.26	0.85	2.39	1.21	3.91
SLC9A3-AS1	0	0	0	0	5.93	0	2.9	4.66	1.39	0.28	7.4	0.32	0.5
TP53BP2	1.04	1.58	2.68	1.71	21.89	3.11	4.85	7.27	10.65	8.8	9.18	4.83	6.77
LGALS3	2.68	1.15	0.18	0.03	0	3.66	190.62	0.05	113.87	7.78	33.47	6.47	14.27
BTBD6	0.15	0.22	0	0	8.06	3.3	3.13	3.03	0.31	0.78	0	2.37	3.58
HDAC7	0	0.01	0	0.06	0	0	3.03	0.46	0.62	0.72	5.42	0	0.39
CSGALNACT1	0	0.05	0	0	0	0.08	7.93	0.65	3.23	0	3.11	0.28	0.3
TRRAP	1.73	0.57	0.86	3.76	5.96	1.3	4.65	2.15	2.49	5.15	4.94	1.69	2.38
HENMT1	28.97	39.42	111.87	43.44	5.24	6.81	12.08	10.9	22.85	18.67	5.59	19.59	26.63
RNF212	14.38	16.6	13.25	29.5	3.15	6.98	3.3	0.7	4.3	1.91	1.93	6.13	5.08
