# Supplementary material for: Transcriptomic signatures in trophectoderm and inner cell mass of human blastocysts classified according to developmental potential, maternal age and morphology
Source: PLoS One. 2022 Dec 1;17(12):e0278663. doi: 10.1371/journal.pone.0278663 (PMC9715016; doi:10.1371/journal.pone.0278663)
Supplement: S5 Table — (XLSX) [file pone.0278663.s006.xlsx]

## Sheet: ICM
geneID	H1_ICM	H2_ICM	H3_ICM	H4_ICM	H5_ICM	M4_ICM	L1_ICM	L2_ICM	L3_ICM	L4_ICM	M1_ICM	M2_ICM	M3_ICM
LINC01795	0	0.85	2.43	0.52	0	5.71	0.73	0.08	0.95	0.35	1.91	0.35	1.82
SERPINF1	0.16	1.46	4.47	3.17	4.03	0.52	0	0	0	0	0	0	0
TFAP2A-AS2	0.56	1.37	1.24	0.92	0.35	2.61	0.01	0	0	0.04	0	0	0
MKI67	5.68	8.4	13.33	22.31	12.27	12.54	7.14	3.8	3.29	2.8	2.3	1.98	1.89
ESAM	13.12	4.69	0.15	6.67	0.23	0.16	0	0	0.05	0.07	0	0	0.02
TEX2	0.05	0.6	2.86	2.33	3.05	2.34	0.29	0.5	0.03	0	0	0	0
MVP	1.16	4.52	0.29	3.96	1.04	1.33	7.44	25.21	10.89	5.28	7.29	6.86	13.59
SKP2	10.51	22.45	17.44	20.93	11.25	13.21	29.27	77.41	61.11	24.32	40.99	54.39	26.39
LOC730101	7.6	0.83	0	0.57	8.07	0.56	0.01	0.24	0	0.02	0	0	0
NEU3	0.99	2.3	3.5	1.14	5.45	0.38	0	0	0	0.18	0.01	0	0
ACTC1	0.06	0	0	0.85	0	0.05	5.17	6.65	0	10.77	6.97	17.01	2.34
CHD9	2.11	2.4	1.47	1.53	1.15	0.33	0.2	0	0.15	0.07	0.23	0	0
PCBP1	144.16	115.78	145.39	114.29	117.96	181.21	259.76	209.89	202.7	328.25	228.52	179.28	220.32
C5orf34	22.57	26.92	59.82	33.92	19.71	23.63	10.68	4.29	2.47	8.31	21.96	4.71	5.99
ATP6V1F	162.69	218.68	244.99	261.02	317.88	229.42	329.02	364.08	422.73	482.75	380.18	371.85	498.71
LINC00458	0.09	0.37	0	0.51	0.53	1.38	35.51	3.74	31.94	3.5	39.51	2.58	0.2
LSM7	98.21	170.07	126.63	152.53	215.74	123.28	275.16	230.07	241.58	297.1	196.29	298.31	269.83
EEF1AKNMT	13.32	16.41	15.58	14.46	13.74	15.02	20.89	33.16	22.14	19.64	18.13	24.72	27.68
DCXR	72.66	80.2	64.09	87.1	76.85	112.85	149.48	113.59	147.16	143.63	134.42	158.63	95.28
F2RL1	68.24	24.93	64.28	181.59	80.32	39.63	2.93	20.1	16.31	18.41	18.09	19.54	28.44
GRHPR	11.12	17.6	3.58	11.72	18.35	20.66	57.68	79.53	39	33.28	13.98	126.99	23.16
NQO1	11.42	15.31	10.36	8.28	10.02	19.06	3.42	275.89	74.05	37.87	34.9	94.56	6.9
H4C6	3.75	8.61	13.92	1.15	0	0.23	0	0.4	0	0	0	0	0
PSMB10	20.4	19.38	26.98	26.64	22.33	20	32.75	40.76	44.34	46.73	39.96	29.93	40.44
ERBB4	2.42	1.17	3.16	0.78	2.31	1.15	0	0.1	0.12	0	0	0	0.05
PAK1IP1	97.2	109.37	80.53	97.27	65.31	97.25	148.38	141.24	160.46	113.07	177.61	115.4	92.85
PSAP	153.5	114.85	405.53	737.25	367.77	47.97	42.71	104.04	107.84	74.5	113.23	63.03	36.33
SPRY4	5.5	1.33	2.73	2.29	2.47	1.13	0.11	1.24	0.06	0.38	0.65	0.36	0.55
DYNLRB1	97.26	81.76	75.29	89.71	63.54	119.36	190.94	148.59	134.12	141.42	118.95	112.12	119.65
REEP4	12.97	8.47	5.51	26.43	10.74	8.7	3.83	4.52	1.41	4.16	3.91	4.41	1.64
ZYG11A	4.91	7.11	17.4	11.19	7.51	2.68	1.73	2.95	0.77	1.81	0.09	3	2.31
RPL7	2198.07	2179.01	1683.96	1759.49	1976.22	2150.22	3083.04	2397.73	2304.5	3384.81	2865.76	2832.89	2509.76
PRRC1	6.36	9.71	6.45	9.35	11.24	9.62	16.7	24.65	15.33	14.71	25.29	9.61	20.35
KPNA6	10.74	9.21	7.75	11.35	8.21	10.83	13.37	17.62	18.35	14.08	17.22	17.56	8.77
PRSS23	28.38	19.55	108.47	86.21	135.04	5.22	2.52	19.08	0.01	6.83	5.79	5.02	10.23
YWHAQ	206.65	279.83	270.48	289.4	232.13	269.08	319.42	323.87	353.63	316	334.44	345.05	309.04
ID1	162.99	33.94	23.49	199.72	245.01	16.01	22.72	22.29	20.1	8.74	58.74	16.38	7.72
HADH	7.58	27.77	9.91	31.11	23.72	18.88	36.77	49.82	58.37	30.53	36.83	51.3	42.48
RBP1	0.09	1.55	0.41	1.18	0	0.33	8.76	32.42	13.32	10.7	5.83	27.54	0
DSCR8	19.43	51.45	57.75	14.89	25.19	11.84	64.85	62.34	69.09	53.51	71.86	79.46	114.66
MKRN9P	1.88	2.34	1.65	3.15	0	0.55	0.39	0.05	0.15	0.32	0.07	0.03	0.15
REEP5	34.96	84.49	38.53	132.23	142.77	39.25	21.72	26.28	27.96	30.62	26.17	28.45	36.4
TYMSOS	0.12	1.19	1.22	1.93	0	0	7.51	7.01	5.49	2.46	4.23	0.8	10.42
CSTB	137.06	207.64	153.92	128.19	204.94	208.02	351.82	359.49	296.19	188.72	271.72	209.88	342.26
MTHFD1	34.66	53.82	39.26	32.42	43.52	50.38	93.08	116.19	105.16	34.35	81.71	104.89	42.04
UBL4A	4.37	2.98	5.26	6.85	4.72	8.27	12.44	16.57	19.1	7.45	11.98	14.89	11.78
OAZ2	10.01	12.52	2.1	4.44	2.5	8.09	8.3	10.44	74.73	16.21	31.96	20.13	12.78
ERP44	31.44	10.67	27.01	47.64	29.84	27.15	8.9	7.58	14.53	10.9	16.15	16.41	10.35
HINT1	222.94	533.76	223.28	232.5	488.46	565.82	991.21	546.79	706.99	779.31	709.95	662.2	737.43
TMEM14A	53.79	61.25	37.71	54.61	68.96	45.12	29.45	16.36	30.58	19.15	28.8	37.83	22.77
CYP2S1	30.34	21.36	41.56	75.71	51.4	15	2.84	7.87	7.53	14.41	24.86	15.56	5.28
CMTM7	49.97	54.02	13.93	59.95	108.19	11.12	7.97	2.56	9.18	5.38	29.52	13.97	12.16
SLC6A6	6.17	12.35	21.52	11.6	4.78	6.76	6.32	8.25	4.4	4.97	4.14	1.83	1.46
RNASET2	6.14	4.73	6.92	8.3	9.51	1.97	1.84	3.06	1.05	0.93	2.65	2.4	3.17
RPS4X	490.13	939.63	681.01	469.59	619.94	713.42	1291.83	1044.02	849.43	2029.27	685.3	1203.82	1324.38

## Sheet: TE
geneID	H1_TE	H2_TE	H3_TE	H4_TE	H5_TE	M4_TE	L1_TE	L2_TE	L3_TE	L4_TE	M1_TE	M2_TE	M3_TE
UCHL1	0	0	0	0	0	0	40.74	4.35	4.56	7.1	11.73	0	6.9
CXADR	147.49	79.2	120.9	130.5	152.78	74.89	20.43	20.9	20.15	15.98	43.79	18.26	59.73
RET	1.01	3.02	6.33	1.88	2.56	0.57	0	0	0.01	0.02	0	0.02	0.12
SPTLC2	58.16	26.24	49.2	34.79	77.44	11.18	7.98	8.02	4.28	3.34	9.06	4.16	15.47
LOC101929188	0.43	3.36	1.42	1.54	1.83	1.95	0	0	0.08	0.03	0	0	0
MAPRE2	0.03	5.39	8.44	5.77	8.72	0.21	0.01	0.16	0.06	0	0	0	0
CCNI2	1.67	3.19	0.95	1.36	0.36	0.55	0.02	0	0	0	0	0	0.03
SLC2A1	116.58	126.41	233.74	168.82	202.4	163.23	89.52	37.75	113.99	44.13	63.41	52.58	58.22
LOC727896	3.17	31.01	3.13	4.31	1.59	1.41	1.64	1.47	1.51	0.8	0.91	1.17	1.26
KRBA2	0.02	14.38	3.83	1.88	1.51	1.85	0	0	0	0	0	0.15	0
CD9	189.89	55.35	356.62	175.52	542.87	120.49	68.09	33.19	36.77	47.3	39.6	32.53	104.78
UGDH	4.72	2.8	5.35	3.43	5.66	10.29	15	17.61	18.16	11.99	15.36	41.41	16.38
ALPG	175.54	646.09	520.72	281.2	329.68	49.49	128.96	23.95	22.18	90.1	26.22	52.05	88.01
PLIN2	121.96	130.16	76.03	202.87	109.94	186.13	296.35	316.42	1185.26	640.75	559.39	287.15	155.65
UGCG	402.79	296.17	277.82	209.88	358.75	45.55	20.55	57.04	21.44	33.62	24.88	30.49	162.88
CGN	9.1	7.38	10.5	6.25	10.86	8.12	1.06	1.7	3.63	2.99	3.17	2.88	4
SUSD2	28.71	16.24	14.54	52.72	42.54	11.45	7.24	5.87	4.27	7.76	4.34	1.63	12.32
ATP1A1	111.51	157.09	106.23	80.65	116.02	79.92	102.37	52.08	40.04	30.02	33	29.47	37.35
ARRDC3	29.04	55.86	90.97	50.21	54.61	11.27	2.98	10.83	9.94	12.32	9.84	19.22	17.3
ATP1B1	113.37	106.4	36.49	30.32	84.21	17.38	22.58	6.05	8.64	7.82	13.75	14.18	26.84
GRN	18.87	48.4	21.76	32.79	90.01	24.21	14.89	14.43	16.63	9.43	9.16	2.02	4.11
VTRNA1-2	11.74	0	12.79	6.08	14.67	0	0	0	2.61	0	5.39	0	0
NMU	78.75	85.42	188.9	169.41	508.18	18.75	16.76	9.89	6.05	0	14.74	1.98	50.96
ANPEP	43.89	73.68	122.24	116.06	130.34	19.09	31.63	20.28	14.18	21.23	17.93	8.91	49.62
PIK3C2A	3.04	6.87	3.77	5.55	2.95	6.75	14.78	8.42	17.18	18.24	10.13	10.64	6.97
MESD	151.52	74.86	69.11	89.45	143.89	133.44	67.15	52.05	42.22	36.24	60.79	27.12	65.01
PNPT1	73.36	51.65	126.72	89.08	122.72	56	33.86	39.02	49.48	15.28	40.77	27.77	48.17
GPCPD1	20.83	16.63	47.94	33.49	65.65	7.15	4.65	10.87	6.84	6.38	11.82	5.16	16.31
ENOPH1	41.79	26.15	34.39	41.99	24.74	42.39	74.73	60.2	82.46	43.2	98.98	99.05	81.74
DEGS1	296.51	70.42	328.52	185.8	475.44	295.43	82.23	116.65	127.39	98.51	68.6	60.94	128
ATRAID	205.62	118.98	172.4	153.26	277.55	102.94	34.21	65.95	68.41	45.85	56.25	75.48	112.56
MMP24OS	1.13	3.02	3.9	3.45	0.6	1.84	0.57	0.12	0.81	0.04	0	0	0
ORMDL2	101.97	73.03	92.41	62.74	129.41	96.1	55.04	38.04	50.94	34.74	47.04	26	41.62
PLEKHA6	0.27	0.13	0.8	0.25	0.07	2.22	14.43	4.4	5.09	7.52	6.34	6.14	0.08
BZW2	94.67	50.08	89.15	98.09	88.94	160.33	237.38	197.54	215.23	264.48	301.24	157.91	130.19
NABP1	12.22	10.23	9.37	8.69	8.61	26.41	86.16	29.53	61.73	37.16	42.1	13.97	13.94
SPTBN1	43.56	90	45.83	28.33	59.33	40.9	23.58	23.03	11.25	20.06	43.17	14.59	14.71
CEP83	10.24	4.46	2.28	4.27	4.88	5.02	27.61	20.04	11.21	12.13	12.2	15.93	8.56
PPM1B	17.98	31.68	28.87	20.18	20.9	38.08	54.57	35.07	197.44	133.34	79.94	47.2	25.79
PHF20	2.6	6.31	4.06	2.92	5.51	5.03	19.13	10.24	10.98	8.45	5.71	8.29	11.07
RNF138P1	0.63	1.14	4.19	1.62	0.17	0.19	0.1	0.09	0.31	0.09	0.09	0.01	0.18
APLP2	374.4	602.88	237.34	217	258.27	268.44	303.18	147.01	164.46	114.5	160.8	115.54	134.93
PSAP	791.25	1063.12	774.21	1163.37	1412.27	508.8	537.27	503.48	352.69	286.19	268.47	128.29	632.04
SLC34A2	28	44.44	98.65	80.68	76.61	11.92	7.66	0.86	3.4	1.59	2.77	13.39	31.15
MFN1	21.3	22.49	104.68	75.04	66.2	10.27	2.99	16.23	13.36	10.79	15.51	8.71	21.68
OAT	491.9	365.22	829.04	847.21	296.68	86.44	34.18	119.59	60.6	54.28	124.9	106.45	320.98
PLAAT3	9.7	11.34	5.9	10.16	5.21	4.44	6.2	44.05	102.42	27.03	23.67	16.43	26.97
SLC44A2	64.62	67.67	97.43	97.13	156.19	66.29	43.98	58.68	42.55	25.3	37.32	26.19	59.18
NUCB1	32.34	36.74	46.33	53.17	93.27	13.63	15.49	22.06	15.81	14.14	8.68	12.49	25.89
C11orf65	2.78	2.15	1.91	1.74	3.54	0	0	0	0.43	0	0	0	0
LINC02582	7.92	62.44	38.89	10.59	24.99	3.99	1.18	2.05	4.84	8.62	0.36	0.09	0
CYP2S1	97.14	93.33	64.72	128.68	138.23	43.08	14.12	38.24	16.75	25.71	15.13	9.76	74.37
ENPP4	0.14	5.78	0.66	0.31	7.61	4.13	0	0	0.35	0	0	0	0
LRIG3	20.88	88.48	13.4	19.67	43.3	12.93	8.03	7.35	3.44	5.32	11.76	12.41	14.3
TMEM109	21.47	42.81	43.45	35.07	52.15	35.1	15.34	16.31	15.48	17.71	17.48	21.47	25.33
C13orf42	0.09	0.33	0.03	3.67	1.86	1.51	0	0.04	0.25	0	0	0	0.12
OLFML1	26.93	6.83	72.43	16.41	60.78	29.93	22.08	7.74	7.01	10.81	15.28	2.7	7.59
ST6GALNAC1	11.54	23.79	22.37	17.13	24.18	13.15	6.23	6.54	1.21	1.17	5.93	4.74	8.23
SIL1	38.55	46.22	22.91	23.55	43.7	13.06	8.24	18.9	11	6.77	8.33	4.51	17.69
SYNGR2	78.46	102.17	151.36	119.79	193.39	49.14	37.82	63.06	33.27	47.32	42.69	29.19	73.8
ALPP	58.23	67.22	117.53	93.54	58.05	15.91	7.99	34.79	2.61	30.36	17.27	9.18	16.17
ACYP1	13.73	13.77	18.24	22.9	19.96	37.46	84.77	41.62	71.19	122.62	66.11	41.05	27.57
DENND1C	3.96	0.51	2.98	5.29	4.28	0.02	0.68	0.02	0.24	0	0.03	0	0.03
SLC28A3	56.12	121.24	41.62	31.85	47.95	49.91	14.7	19.2	18.08	24.86	22.07	42.44	22.69
TNFRSF21	6.45	0.73	1.45	1.49	2.37	4.47	17.78	8.88	6.64	7.83	19.91	21.76	2.79
ETV3	3.04	21.4	54.64	12.95	22.58	10.16	9.36	5.26	4.81	0.72	12.57	6.96	3.23
BCL2L2	0	0	0	0	0	0.16	13.31	1.01	1.24	2.3	0.02	0	1.03
ITM2C	6.78	6.03	66.91	31.89	51.25	17.32	7.48	12.95	6.47	9.29	8.83	3.58	7.86
SACS	1.06	3.46	2.04	1.48	0.64	1.72	10.28	5.53	3.85	5.89	3.63	3.4	1.99
DRAM2	71.12	61.57	60.49	63.68	100.73	72.5	63.5	42.9	39.21	22.39	21.92	13.81	27.49
PDCL3P4	44.06	76.9	57.77	78.43	43.12	19.58	14.72	15.49	15.97	21.79	13.75	6.72	23.16
SPINT1-AS1	1.96	1.05	2.27	3.23	0.29	3.29	11.79	8.3	7.11	13.02	7.64	6.59	7.16
TMEM33	88.65	60.45	53.22	46.13	70.53	53.8	63.63	25.19	31.1	37.09	31.5	25.17	27.41
PYGB	8.17	6.91	40.15	39.7	44.24	2.89	4.01	8.64	10	1.23	4.69	4.4	6.87
DNAJC15	480.95	263.63	671.23	500.91	564.86	337.61	144.76	134.34	148.1	229.14	253.14	193.07	370.9
TSPAN14	19.46	39.48	24.64	26.81	44.41	22.69	27.89	12.48	12.06	12.65	8.64	3.94	14.84
ENPEP	38.67	30.3	31.44	21.69	33.39	38.79	19.61	22.89	15.64	13.83	15.54	4.64	19.78
RBFOX2	2.32	4.29	1.97	2.78	1.24	4.14	13.72	20.89	3.55	8.93	8.98	9.91	1.08
SLC25A29	3.42	7.22	12.93	12.05	19.31	10.26	1.96	1	1.79	0	4.68	2.46	1.94
GNA12	1.94	1.95	0.17	0.02	0.82	3.55	16.81	9.96	25.42	9.15	13.9	6	0.14
MYADM	32.56	25.2	63.05	34.1	71.05	73.14	1.74	22.59	9.46	7.83	28.88	15.6	19.23
WNT9A	0.14	0.46	2.93	0.11	2.35	0.14	0	0	0.08	0	0	0	0.04
SLC17A5	21.81	10.79	88.92	64.4	157.72	14.81	7.39	23.95	5.15	3.62	10.94	3.28	34.6
HEXIM1	5.9	7.43	4.13	9.9	3.37	7.14	22.59	24.5	30.45	10.25	14.47	7.89	7.59
